# Supplementary material for: Wireless electrostimulation implants enable sphincter neuromuscular improvement toward mixed urinary incontinence
Source: Nat Commun. 2026 Apr 15;17:5226. doi: 10.1038/s41467-026-71532-7 (PMC13260462; doi:10.1038/s41467-026-71532-7)
Supplement: Supplementary file 4 — Source Data [file 41467_2026_71532_MOESM4_ESM.xlsx]

## Sheet: Fig.2c
Effiency_Exp								Power_rec_exp
Distance_cm	0	5	10	15	20			Distance_cm	0	5	10	15	20
1	41.53	46.33	48.57	50.74	42.74			1	0.5659	0.7415	0.8002	0.9338	0.7794
2	41.69	46.55	47.83	51.15	41.99			2	0.5534	0.743	0.8079	0.9159	0.7915
3	41.55	46.78	49.27	51.37	43.03			3	0.5556	0.7653	0.8062	0.9613	0.8016
4	42.41	45.6	48.15	52.33	43.77			4	0.5468	0.7583	0.8291	0.939	0.7902
5	40.9	46.98	47.87	51.82	41.47			5	0.5721	0.7333	0.7872	0.9418	0.7929
6	42.6	46.04	47.21	51.71	42.36			6	0.5662	0.7586	0.8294	0.9482	0.7844
Simulation	46.25	50.1	53.12	60.25	47.12			Simulation	0.62	0.81	0.88	1.02	0.92

## Sheet: Fig.2d
Effiency_Exp									Power_rec_exp
Angle_deg	0	5	10	15	20	25	30		Angle_deg	0	5	10	15	20	25	30
1	51.18	45.42	39.8	37.8	31.77	30.77	27.03		1	0.96	0.81	0.6	0.43	0.4	0.33	0.26
2	52.01	45.22	41.47	36.07	32.68	29.29	27.12		2	0.95	0.8	0.59	0.44	0.39	0.32	0.27
3	52.3	45.36	41.09	36.49	32.73	29.47	25.79		3	0.96	0.81	0.62	0.47	0.38	0.33	0.24
4	50.74	45.41	42.39	36.79	31.33	30.76	24.6		4	0.96	0.81	0.59	0.46	0.42	0.27	0.28
5	51.23	44.6	41.39	35.28	33.6	32.11	27.61		5	0.94	0.78	0.62	0.46	0.41	0.34	0.23
6	51.66	46.27	40.76	36.93	32.77	31.32	24.45		6	0.94	0.79	0.63	0.43	0.41	0.33	0.23
Simulation	60.25	50.62	46.12	42.65	38.23	32.11	28.21		Simulation	1.03	0.85	0.67	0.53	0.45	0.36	0.31

## Sheet: Fig.2e
Effiency_Exp									Power_rec_exp
Distance_cm	1	3	6.5	10	13.5	17			Distance_cm	1	3	6.5	10	13.5	17
1	71.44	57.46	48.89	37.77	30.57	26.1			1	1.48	0.96	0.73	0.66	0.49	0.38
2	73.64	57.93	47.58	37.42	29.85	25.82			2	1.46	0.94	0.76	0.7	0.5	0.38
3	73.95	58.26	48.73	38.15	31.21	27.07			3	1.45	0.96	0.73	0.68	0.49	0.38
4	71.87	56.89	49.08	39.15	30.46	25.6			4	1.44	0.95	0.77	0.68	0.48	0.36
5	71.69	57.52	49.46	38.02	29.45	27.59			5	1.42	0.94	0.76	0.69	0.49	0.39
6	72.89	57.06	47.5	38.87	30.56	26.82			6	1.44	0.94	0.75	0.67	0.49	0.4
Simulation	81.96	60.25	51.67	42.01	34.61	32.8			Simulation	1.62	1.03	0.85	0.75	0.53	0.43

## Sheet: Fig.2h
Model	MDO34
Firmware Version	1.15.18
Waveform Type	ANALOG
Point Format	Y
Horizontal Units	s
Horizontal Scale	1
Horizontal Delay	0
Sample Interval	1e-06
Record Length	10000000
Gating	0.0% to 100.0%
Probe Attenuation	10
Vertical Units	V
Vertical Offset	0
Vertical Scale	2
Vertical Position	0
Label
TIME	CH2
-5	0
-5	0
-5	0
-5	0
-5	0
-5	0
-4.99999	0
-4.99999	0
-4.99999	0
-4.99999	0
-4.99999	0
-4.99999	0
-4.99999	0
-4.99999	0
-4.99999	0
-4.99998	0
-4.99998	0
-4.99998	0
-4.99998	0
-4.99998	0
-4.99998	0
-4.99998	0
-4.99998	0
-4.99998	0
-4.99998	0
-4.99998	0
-4.99997	0
-4.99997	0
-4.99997	0
-4.99997	0
-4.99997	0
-4.99997	0
-4.99997	0
-4.99997	0
-4.99997	0
-4.99997	0
-4.99996	0
-4.99996	0
-4.99996	0
-4.99996	0
-4.99996	0
-4.99996	0
-4.99996	0
-4.99996	0
-4.99996	0
-4.99995	0
-4.99995	0
-4.99995	0
-4.99995	0
-4.99995	0
-4.99995	0
-4.99995	0
-4.99995	0
-4.99995	-0.08
-4.99995	0
-4.99995	0
-4.99994	0
-4.99994	-0.08
-4.99994	0
-4.99994	0
-4.99994	0
-4.99994	0
-4.99994	0
-4.99994	0
-4.99994	0
-4.99993	0
-4.99993	0
-4.99993	0
-4.99993	0
-4.99993	0
-4.99993	0
-4.99993	0
-4.99993	0
-4.99993	0
-4.99993	0
-4.99993	0
-4.99992	0
-4.99992	0
-4.99992	0
-4.99992	0
-4.99992	0
-4.99992	0
-4.99992	0
-4.99992	0
-4.99992	0
-4.99991	0
-4.99991	0
-4.99991	0
-4.99991	0
-4.99991	0
-4.99991	0
-4.99991	0
-4.99991	0
-4.99991	0
-4.99991	0
-4.99991	0
-4.9999	0
-4.9999	0
-4.9999	0
-4.9999	0
-4.9999	0
-4.9999	0
-4.9999	0
-4.9999	0
-4.9999	0
-4.9999	0
-4.99989	0
-4.99989	0
-4.99989	0
-4.99989	0
-4.99989	0
-4.99989	0
-4.99989	0
-4.99989	0
-4.99989	0
-4.99988	0
-4.99988	0
-4.99988	0
-4.99988	0
-4.99988	0
-4.99988	0
-4.99988	0
-4.99988	0
-4.99988	0
-4.99988	0
-4.99988	0
-4.99987	0
-4.99987	0
-4.99987	0
-4.99987	0
-4.99987	0
-4.99987	0
-4.99987	0
-4.99987	0
-4.99987	0
-4.99986	0
-4.99986	0
-4.99986	0
-4.99986	0
-4.99986	0
-4.99986	0
-4.99986	0
-4.99986	0
-4.99986	0
-4.99986	0
-4.99986	0
-4.99985	0
-4.99985	0
-4.99985	0
-4.99985	0
-4.99985	0
-4.99985	0
-4.99985	0
-4.99985	0
-4.99985	0
-4.99984	0
-4.99984	0
-4.99984	0
-4.99984	0
-4.99984	0
-4.99984	0
-4.99984	0
-4.99984	0
-4.99984	0
-4.99984	0
-4.99984	0
-4.99983	0
-4.99983	0
-4.99983	0
-4.99983	0
-4.99983	0
-4.99983	0
-4.99983	0
-4.99983	0
-4.99983	0
-4.99983	0
-4.99982	0
-4.99982	0
-4.99982	0
-4.99982	0
-4.99982	0
-4.99982	0
-4.99982	0
-4.99982	0
-4.99982	0.08
-4.99981	0
-4.99981	0
-4.99981	0
-4.99981	0
-4.99981	0
-4.99981	-0.08
-4.99981	0
-4.99981	0
-4.99981	0
-4.99981	0
-4.99981	0
-4.9998	0
-4.9998	0
-4.9998	0
-4.9998	0
-4.9998	0
-4.9998	0
-4.9998	0
-4.9998	0
-4.9998	0
-4.99979	0
-4.99979	0
-4.99979	0
-4.99979	0
-4.99979	0
-4.99979	0
-4.99979	0
-4.99979	0
-4.99979	0
-4.99979	0
-4.99979	0
-4.99978	0
-4.99978	0
-4.99978	0
-4.99978	0
-4.99978	0
-4.99978	0
-4.99978	0
-4.99978	0
-4.99978	0
-4.99977	0
-4.99977	0
-4.99977	0
-4.99977	0
-4.99977	0
-4.99977	0
-4.99977	0
-4.99977	0
-4.99977	0
-4.99977	0
-4.99977	0
-4.99976	0
-4.99976	0
-4.99976	0
-4.99976	0
-4.99976	0
-4.99976	0
-4.99976	0
-4.99976	0.08
-4.99976	0
-4.99976	0
-4.99975	-0.08
-4.99975	0
-4.99975	0
-4.99975	0
-4.99975	0
-4.99975	0
-4.99975	0
-4.99975	0
-4.99975	0
-4.99974	0
-4.99974	0
-4.99974	0
-4.99974	0
-4.99974	0
-4.99974	0
-4.99974	0
-4.99974	0
-4.99974	0
-4.99974	0
-4.99974	0
-4.99973	0
-4.99973	0
-4.99973	0
-4.99973	0
-4.99973	0
-4.99973	0
-4.99973	0
-4.99973	0
-4.99973	0
-4.99972	0
-4.99972	0
-4.99972	0
-4.99972	0
-4.99972	0
-4.99972	0
-4.99972	0
-4.99972	0
-4.99972	0
-4.99972	-0.08
-4.99972	0
-4.99971	0
-4.99971	0
-4.99971	0
-4.99971	0
-4.99971	0
-4.99971	0
-4.99971	0
-4.99971	0
-4.99971	0
-4.9997	0
-4.9997	0
-4.9997	0
-4.9997	0
-4.9997	0
-4.9997	0
-4.9997	0
-4.9997	0
-4.9997	0
-4.9997	0
-4.9997	0
-4.99969	0
-4.99969	0
-4.99969	0
-4.99969	0
-4.99969	0
-4.99969	0
-4.99969	0
-4.99969	0
-4.99969	0
-4.99969	0
-4.99968	0
-4.99968	0
-4.99968	0
-4.99968	0
-4.99968	0
-4.99968	0.08
-4.99968	0
-4.99968	0
-4.99968	0
-4.99967	0
-4.99967	0
-4.99967	0
-4.99967	0
-4.99967	0
-4.99967	0
-4.99967	0
-4.99967	0
-4.99967	0
-4.99967	0
-4.99967	0
-4.99966	0
-4.99966	0
-4.99966	0
-4.99966	0
-4.99966	0
-4.99966	0
-4.99966	0.08
-4.99966	0
-4.99966	0
-4.99965	0
-4.99965	0
-4.99965	0
-4.99965	0
-4.99965	0
-4.99965	0
-4.99965	0
-4.99965	0
-4.99965	0
-4.99965	0
-4.99965	0
-4.99964	0
-4.99964	0
-4.99964	0
-4.99964	0
-4.99964	0
-4.99964	-0.08
-4.99964	0
-4.99964	0
-4.99964	0
-4.99963	0
-4.99963	0
-4.99963	0.08
-4.99963	0
-4.99963	0
-4.99963	0
-4.99963	0
-4.99963	0
-4.99963	0
-4.99963	0
-4.99962	0
-4.99962	0
-4.99962	0
-4.99962	0
-4.99962	0
-4.99962	0
-4.99962	0
-4.99962	0
-4.99962	0
-4.99962	0
-4.99962	0
-4.99961	-0.08
-4.99961	0
-4.99961	0
-4.99961	0
-4.99961	0
-4.99961	0
-4.99961	0
-4.99961	0
-4.99961	0
-4.9996	0
-4.9996	0
-4.9996	0
-4.9996	0
-4.9996	0
-4.9996	0
-4.9996	0
-4.9996	0
-4.9996	0.08
-4.9996	0
-4.9996	0
-4.99959	0
-4.99959	0
-4.99959	0
-4.99959	0
-4.99959	0
-4.99959	0
-4.99959	0
-4.99959	0
-4.99959	0
-4.99958	0
-4.99958	0.08
-4.99958	0
-4.99958	0
-4.99958	0
-4.99958	0
-4.99958	0
-4.99958	0
-4.99958	0
-4.99958	0
-4.99958	0
-4.99957	0
-4.99957	0
-4.99957	0
-4.99957	0
-4.99957	0
-4.99957	0
-4.99957	0
-4.99957	0
-4.99957	0
-4.99956	0
-4.99956	0
-4.99956	0
-4.99956	0
-4.99956	0
-4.99956	0
-4.99956	0
-4.99956	0
-4.99956	0
-4.99956	0
-4.99955	0
-4.99955	0
-4.99955	0
-4.99955	0
-4.99955	0
-4.99955	-0.08
-4.99955	0.08
-4.99955	0
-4.99955	0
-4.99955	0
-4.99955	0
-4.99954	0
-4.99954	0
-4.99954	0
-4.99954	0
-4.99954	0
-4.99954	0
-4.99954	0
-4.99954	0
-4.99954	0
-4.99953	0.08
-4.99953	0
-4.99953	0
-4.99953	0
-4.99953	0
-4.99953	0
-4.99953	0
-4.99953	0
-4.99953	0
-4.99953	0
-4.99953	0
-4.99952	0
-4.99952	0
-4.99952	0
-4.99952	0
-4.99952	0
-4.99952	0
-4.99952	0
-4.99952	0
-4.99952	0
-4.99951	0
-4.99951	0
-4.99951	0
-4.99951	0
-4.99951	0
-4.99951	0
-4.99951	0
-4.99951	0
-4.99951	0
-4.99951	0
-4.99951	0
-4.9995	0
-4.9995	0
-4.9995	0
-4.9995	0
-4.9995	0
-4.9995	0
-4.9995	0
-4.9995	0
-4.9995	0
-4.99949	0
-4.99949	0
-4.99949	0
-4.99949	0
-4.99949	0
-4.99949	0
-4.99949	0.08
-4.99949	0
-4.99949	0
-4.99949	0
-4.99948	0
-4.99948	0
-4.99948	0
-4.99948	0
-4.99948	0
-4.99948	0
-4.99948	0
-4.99948	0
-4.99948	0
-4.99948	0
-4.99948	0
-4.99947	0
-4.99947	0
-4.99947	0
-4.99947	0
-4.99947	0
-4.99947	0
-4.99947	0
-4.99947	0
-4.99947	0
-4.99946	0
-4.99946	0
-4.99946	0
-4.99946	0
-4.99946	0
-4.99946	0
-4.99946	0
-4.99946	0
-4.99946	0
-4.99946	0
-4.99946	0
-4.99945	0
-4.99945	0
-4.99945	0
-4.99945	0
-4.99945	0
-4.99945	0
-4.99945	0
-4.99945	0
-4.99945	0
-4.99944	0
-4.99944	0
-4.99944	0
-4.99944	0
-4.99944	-0.08
-4.99944	0
-4.99944	0
-4.99944	0
-4.99944	0
-4.99944	0
-4.99944	0
-4.99943	0
-4.99943	0
-4.99943	0
-4.99943	0
-4.99943	0
-4.99943	0
-4.99943	0
-4.99943	0
-4.99943	0
-4.99942	0
-4.99942	0
-4.99942	0
-4.99942	0
-4.99942	0
-4.99942	0
-4.99942	0
-4.99942	0
-4.99942	0
-4.99942	0
-4.99941	0
-4.99941	0
-4.99941	0
-4.99941	0
-4.99941	0
-4.99941	0
-4.99941	0
-4.99941	0
-4.99941	0
-4.99941	0
-4.99941	0
-4.9994	0
-4.9994	0
-4.9994	0
-4.9994	0
-4.9994	0
-4.9994	0
-4.9994	0
-4.9994	0
-4.9994	0
-4.99939	0.08
-4.99939	0
-4.99939	0
-4.99939	0
-4.99939	0
-4.99939	0
-4.99939	0
-4.99939	0
-4.99939	0
-4.99939	0
-4.99939	0
-4.99938	0
-4.99938	0
-4.99938	0
-4.99938	0
-4.99938	0
-4.99938	0
-4.99938	0
-4.99938	0
-4.99938	0.08
-4.99937	0
-4.99937	0
-4.99937	0
-4.99937	0
-4.99937	0
-4.99937	0
-4.99937	0
-4.99937	0
-4.99937	0
-4.99937	0
-4.99937	0
-4.99936	0
-4.99936	0
-4.99936	0
-4.99936	0
-4.99936	0
-4.99936	0
-4.99936	0
-4.99936	0
-4.99936	0
-4.99936	0
-4.99935	0
-4.99935	0
-4.99935	0
-4.99935	0
-4.99935	0
-4.99935	0
-4.99935	0
-4.99935	0
-4.99935	0
-4.99934	0
-4.99934	0
-4.99934	0
-4.99934	0
-4.99934	0
-4.99934	0
-4.99934	0
-4.99934	0
-4.99934	-0.08
-4.99934	0
-4.99934	0
-4.99933	0
-4.99933	0
-4.99933	0
-4.99933	0
-4.99933	0
-4.99933	0
-4.99933	0
-4.99933	0
-4.99933	0
-4.99932	0
-4.99932	0
-4.99932	0
-4.99932	0
-4.99932	0
-4.99932	0
-4.99932	0
-4.99932	0
-4.99932	0
-4.99932	0
-4.99932	0
-4.99931	0
-4.99931	0
-4.99931	0
-4.99931	0
-4.99931	0
-4.99931	0
-4.99931	0
-4.99931	0
-4.99931	0
-4.9993	0
-4.9993	0
-4.9993	0
-4.9993	0
-4.9993	0
-4.9993	0
-4.9993	0
-4.9993	0
-4.9993	0
-4.9993	0
-4.9993	0
-4.99929	0
-4.99929	0
-4.99929	0
-4.99929	0
-4.99929	0
-4.99929	0
-4.99929	0
-4.99929	0
-4.99929	0
-4.99929	0
-4.99928	0
-4.99928	0
-4.99928	0
-4.99928	0
-4.99928	0
-4.99928	0
-4.99928	0
-4.99928	0
-4.99928	0
-4.99927	0
-4.99927	0
-4.99927	0
-4.99927	0
-4.99927	0
-4.99927	0
-4.99927	0
-4.99927	0
-4.99927	0
-4.99927	0
-4.99927	0
-4.99926	0
-4.99926	0
-4.99926	0
-4.99926	0
-4.99926	0
-4.99926	0
-4.99926	0
-4.99926	0
-4.99926	0
-4.99925	0
-4.99925	0
-4.99925	0
-4.99925	0
-4.99925	0
-4.99925	0
-4.99925	0
-4.99925	0
-4.99925	0
-4.99925	0.08
-4.99925	0
-4.99924	0
-4.99924	0
-4.99924	0
-4.99924	0
-4.99924	0
-4.99924	0
-4.99924	0
-4.99924	0
-4.99924	0
-4.99923	0
-4.99923	0
-4.99923	0
-4.99923	0
-4.99923	0
-4.99923	0
-4.99923	0
-4.99923	0
-4.99923	0
-4.99923	0
-4.99923	0
-4.99922	0
-4.99922	0
-4.99922	0
-4.99922	0
-4.99922	0
-4.99922	0
-4.99922	0
-4.99922	0
-4.99922	0
-4.99922	0
-4.99921	0
-4.99921	0
-4.99921	0
-4.99921	0
-4.99921	0
-4.99921	0
-4.99921	0
-4.99921	0
-4.99921	0
-4.9992	0
-4.9992	0
-4.9992	0
-4.9992	0
-4.9992	0
-4.9992	0
-4.9992	0
-4.9992	0
-4.9992	0
-4.9992	0
-4.9992	0
-4.99919	0
-4.99919	0
-4.99919	0
-4.99919	0
-4.99919	0
-4.99919	0
-4.99919	0
-4.99919	0
-4.99919	0
-4.99918	0
-4.99918	0
-4.99918	0
-4.99918	0
-4.99918	0
-4.99918	0
-4.99918	0
-4.99918	0
-4.99918	0
-4.99918	0
-4.99918	0
-4.99917	0
-4.99917	0
-4.99917	0
-4.99917	0.08
-4.99917	0
-4.99917	0
-4.99917	0
-4.99917	0
-4.99917	0
-4.99916	0
-4.99916	0
-4.99916	0
-4.99916	0
-4.99916	0
-4.99916	0
-4.99916	-0.08
-4.99916	0
-4.99916	0
-4.99916	0
-4.99916	0
-4.99915	0
-4.99915	0
-4.99915	0
-4.99915	0
-4.99915	0
-4.99915	0
-4.99915	0
-4.99915	0
-4.99915	0
-4.99915	0
-4.99914	0
-4.99914	0
-4.99914	0
-4.99914	0
-4.99914	0
-4.99914	0
-4.99914	0
-4.99914	0
-4.99914	0
-4.99913	0
-4.99913	0
-4.99913	0
-4.99913	0
-4.99913	0
-4.99913	0
-4.99913	0
-4.99913	0
-4.99913	0
-4.99913	0
-4.99913	0
-4.99912	0
-4.99912	0
-4.99912	0
-4.99912	0
-4.99912	0
-4.99912	0
-4.99912	0
-4.99912	0
-4.99912	0
-4.99911	0
-4.99911	0
-4.99911	0
-4.99911	0
-4.99911	0
-4.99911	0
-4.99911	0
-4.99911	0
-4.99911	0
-4.99911	0
-4.99911	0
-4.9991	0
-4.9991	0
-4.9991	0
-4.9991	0
-4.9991	0
-4.9991	0
-4.9991	0
-4.9991	0
-4.9991	0
-4.99909	0
-4.99909	0
-4.99909	0
-4.99909	0
-4.99909	0
-4.99909	0
-4.99909	0
-4.99909	0
-4.99909	0
-4.99909	0
-4.99909	0
-4.99908	0
-4.99908	0
-4.99908	0
-4.99908	0
-4.99908	0.08
-4.99908	0
-4.99908	0
-4.99908	0
-4.99908	0
-4.99908	0
-4.99907	0
-4.99907	-0.08
-4.99907	0
-4.99907	0
-4.99907	0
-4.99907	0
-4.99907	0
-4.99907	0
-4.99907	0
-4.99906	0
-4.99906	0
-4.99906	0
-4.99906	0
-4.99906	0
-4.99906	0
-4.99906	0
-4.99906	0
-4.99906	0
-4.99906	0.08
-4.99906	0
-4.99905	0
-4.99905	0
-4.99905	0
-4.99905	0
-4.99905	0
-4.99905	0
-4.99905	0
-4.99905	0
-4.99905	0
-4.99904	0
-4.99904	0
-4.99904	0
-4.99904	0
-4.99904	0
-4.99904	0
-4.99904	0
-4.99904	0
-4.99904	0
-4.99904	0
-4.99904	0
-4.99903	0
-4.99903	0
-4.99903	0
-4.99903	0
-4.99903	0
-4.99903	0
-4.99903	0
-4.99903	0
-4.99903	0
-4.99902	0
-4.99902	0
-4.99902	0
-4.99902	0
-4.99902	0
-4.99902	0
-4.99902	0
-4.99902	0
-4.99902	0
-4.99902	-0.08
-4.99901	0
-4.99901	0
-4.99901	0
-4.99901	0.08
-4.99901	0
-4.99901	0
-4.99901	0
-4.99901	0
-4.99901	0
-4.99901	0
-4.99901	0
-4.999	0
-4.999	0
-4.999	0
-4.999	0
-4.999	0
-4.999	0
-4.999	0
-4.999	0
-4.999	0
-4.99899	0
-4.99899	0
-4.99899	0
-4.99899	0
-4.99899	0
-4.99899	0
-4.99899	0
-4.99899	0
-4.99899	0
-4.99899	0
-4.99899	0
-4.99898	0
-4.99898	0
-4.99898	0
-4.99898	0
-4.99898	0
-4.99898	0
-4.99898	0
-4.99898	0
-4.99898	0
-4.99897	0
-4.99897	-0.08
-4.99897	0
-4.99897	0
-4.99897	0
-4.99897	0
-4.99897	0
-4.99897	0.08
-4.99897	0
-4.99897	0
-4.99897	0
-4.99896	0
-4.99896	0
-4.99896	0
-4.99896	0.08
-4.99896	0
-4.99896	0
-4.99896	0
-4.99896	0
-4.99896	0
-4.99895	0
-4.99895	0
-4.99895	0
-4.99895	0
-4.99895	0
-4.99895	0
-4.99895	0
-4.99895	0
-4.99895	0
-4.99895	0
-4.99894	0
-4.99894	0
-4.99894	0
-4.99894	0
-4.99894	0
-4.99894	0
-4.99894	0
-4.99894	0
-4.99894	0
-4.99894	0
-4.99894	0
-4.99893	0
-4.99893	0
-4.99893	0
-4.99893	0
-4.99893	0
-4.99893	0
-4.99893	0
-4.99893	0
-4.99893	0
-4.99892	0
-4.99892	0
-4.99892	0
-4.99892	0
-4.99892	0
-4.99892	0
-4.99892	0
-4.99892	0
-4.99892	0
-4.99892	0
-4.99892	0
-4.99891	0
-4.99891	0
-4.99891	0
-4.99891	0
-4.99891	0
-4.99891	0
-4.99891	0
-4.99891	0
-4.99891	0
-4.9989	-0.08
-4.9989	0
-4.9989	0
-4.9989	0
-4.9989	0
-4.9989	0
-4.9989	0
-4.9989	0
-4.9989	0
-4.9989	0
-4.9989	0
-4.99889	0
-4.99889	0
-4.99889	0
-4.99889	0
-4.99889	0
-4.99889	0
-4.99889	0
-4.99889	0
-4.99889	0
-4.99888	0
-4.99888	0
-4.99888	0
-4.99888	0
-4.99888	0
-4.99888	0
-4.99888	0
-4.99888	0
-4.99888	0
-4.99888	0
-4.99887	0
-4.99887	0
-4.99887	0
-4.99887	0
-4.99887	0
-4.99887	0
-4.99887	0
-4.99887	0
-4.99887	0
-4.99887	0
-4.99887	0
-4.99886	0
-4.99886	0
-4.99886	0
-4.99886	0
-4.99886	0
-4.99886	0
-4.99886	0
-4.99886	0
-4.99886	0
-4.99885	0
-4.99885	0
-4.99885	-0.08
-4.99885	0
-4.99885	0
-4.99885	0
-4.99885	0
-4.99885	0
-4.99885	0
-4.99885	0
-4.99885	0
-4.99884	0
-4.99884	0
-4.99884	0
-4.99884	0
-4.99884	0
-4.99884	0
-4.99884	0
-4.99884	0
-4.99884	0
-4.99883	0
-4.99883	0
-4.99883	0
-4.99883	0
-4.99883	0
-4.99883	0
-4.99883	0
-4.99883	0
-4.99883	0
-4.99883	0
-4.99883	0
-4.99882	0
-4.99882	0
-4.99882	0
-4.99882	0
-4.99882	-0.08
-4.99882	0
-4.99882	0
-4.99882	0
-4.99882	0
-4.99881	0
-4.99881	0
-4.99881	0
-4.99881	0
-4.99881	0
-4.99881	0
-4.99881	0
-4.99881	0.08
-4.99881	0
-4.99881	0
-4.9988	0
-4.9988	0
-4.9988	0
-4.9988	0
-4.9988	0
-4.9988	0
-4.9988	0
-4.9988	0
-4.9988	0
-4.9988	0
-4.9988	0
-4.99879	0
-4.99879	0
-4.99879	0
-4.99879	0
-4.99879	0
-4.99879	0
-4.99879	0
-4.99879	0
-4.99879	0
-4.99878	0
-4.99878	0
-4.99878	0
-4.99878	0
-4.99878	0
-4.99878	0
-4.99878	0
-4.99878	0
-4.99878	0
-4.99878	0
-4.99878	0
-4.99877	0
-4.99877	0
-4.99877	0
-4.99877	0
-4.99877	0
-4.99877	0.08
-4.99877	0
-4.99877	0
-4.99877	0
-4.99876	0
-4.99876	0
-4.99876	0
-4.99876	0
-4.99876	0
-4.99876	0
-4.99876	0
-4.99876	0
-4.99876	0
-4.99876	0
-4.99876	0
-4.99875	0
-4.99875	0
-4.99875	0
-4.99875	0
-4.99875	0
-4.99875	0.08
-4.99875	0
-4.99875	0
-4.99875	0
-4.99875	0
-4.99874	0
-4.99874	0
-4.99874	0
-4.99874	0
-4.99874	0
-4.99874	0
-4.99874	0
-4.99874	0
-4.99874	0
-4.99873	0
-4.99873	0
-4.99873	0
-4.99873	0
-4.99873	0
-4.99873	0
-4.99873	0
-4.99873	0
-4.99873	0
-4.99873	0
-4.99873	0
-4.99872	0
-4.99872	0
-4.99872	0
-4.99872	0
-4.99872	0
-4.99872	0
-4.99872	0
-4.99872	0
-4.99872	0
-4.99871	0
-4.99871	0.08
-4.99871	0
-4.99871	0
-4.99871	0
-4.99871	0
-4.99871	0
-4.99871	0
-4.99871	0
-4.99871	0
-4.99871	0
-4.9987	0
-4.9987	0
-4.9987	0
-4.9987	0
-4.9987	0
-4.9987	0
-4.9987	0
-4.9987	0
-4.9987	0
-4.99869	0
-4.99869	0
-4.99869	0
-4.99869	0
-4.99869	0
-4.99869	0
-4.99869	0
-4.99869	0
-4.99869	0
-4.99869	0
-4.99869	0
-4.99868	0
-4.99868	0
-4.99868	0
-4.99868	0
-4.99868	0
-4.99868	0
-4.99868	0
-4.99868	0
-4.99868	0.08
-4.99868	0
-4.99867	0
-4.99867	0
-4.99867	0
-4.99867	0
-4.99867	0
-4.99867	0
-4.99867	0
-4.99867	0
-4.99867	0
-4.99866	-0.08
-4.99866	0
-4.99866	0
-4.99866	0
-4.99866	0
-4.99866	0
-4.99866	0
-4.99866	0
-4.99866	0
-4.99866	0
-4.99866	0
-4.99865	0
-4.99865	0
-4.99865	0
-4.99865	0
-4.99865	0
-4.99865	0
-4.99865	0
-4.99865	0
-4.99865	0
-4.99864	0
-4.99864	0
-4.99864	0
-4.99864	0
-4.99864	-0.08
-4.99864	0
-4.99864	0
-4.99864	0
-4.99864	0
-4.99864	0
-4.99864	0
-4.99863	0
-4.99863	0
-4.99863	0
-4.99863	0
-4.99863	0
-4.99863	0
-4.99863	0
-4.99863	0
-4.99863	0
-4.99862	0
-4.99862	0
-4.99862	0
-4.99862	0
-4.99862	0
-4.99862	0
-4.99862	0
-4.99862	0
-4.99862	0
-4.99862	0
-4.99862	0
-4.99861	0
-4.99861	0
-4.99861	0
-4.99861	0
-4.99861	0
-4.99861	0
-4.99861	0
-4.99861	0
-4.99861	-0.08
-4.99861	0
-4.9986	0
-4.9986	0
-4.9986	0
-4.9986	0
-4.9986	0
-4.9986	0
-4.9986	0
-4.9986	0
-4.9986	0
-4.99859	0
-4.99859	0
-4.99859	0
-4.99859	0
-4.99859	0
-4.99859	0
-4.99859	0
-4.99859	0
-4.99859	0
-4.99859	0
-4.99859	-0.08
-4.99858	0
-4.99858	0
-4.99858	0
-4.99858	0
-4.99858	0
-4.99858	0
-4.99858	0
-4.99858	0
-4.99858	0
-4.99857	0
-4.99857	0
-4.99857	0.08
-4.99857	0
-4.99857	0
-4.99857	0
-4.99857	0
-4.99857	0
-4.99857	0
-4.99857	0
-4.99857	0
-4.99856	0
-4.99856	0
-4.99856	0
-4.99856	0
-4.99856	0
-4.99856	0
-4.99856	0
-4.99856	0
-4.99856	0
-4.99855	0
-4.99855	0
-4.99855	0
-4.99855	0
-4.99855	0
-4.99855	0
-4.99855	0
-4.99855	0
-4.99855	0
-4.99855	0
-4.99855	0
-4.99854	0
-4.99854	0
-4.99854	0
-4.99854	0
-4.99854	0
-4.99854	0
-4.99854	0
-4.99854	0
-4.99854	0
-4.99854	0
-4.99853	0
-4.99853	0
-4.99853	-0.08
-4.99853	0
-4.99853	0
-4.99853	0
-4.99853	0
-4.99853	0
-4.99853	0
-4.99852	0
-4.99852	0
-4.99852	0
-4.99852	0
-4.99852	0
-4.99852	0
-4.99852	0
-4.99852	0.08
-4.99852	-0.08
-4.99852	0
-4.99852	0
-4.99851	0
-4.99851	0
-4.99851	0
-4.99851	0
-4.99851	0
-4.99851	0
-4.99851	0
-4.99851	0
-4.99851	0
-4.9985	0
-4.9985	0
-4.9985	0
-4.9985	0
-4.9985	0.08
-4.9985	0
-4.9985	0
-4.9985	0
-4.9985	0
-4.9985	0
-4.9985	0
-4.99849	0
-4.99849	0
-4.99849	0
-4.99849	0
-4.99849	0
-4.99849	0
-4.99849	0
-4.99849	0
-4.99849	0
-4.99848	0
-4.99848	0
-4.99848	0
-4.99848	0
-4.99848	0
-4.99848	0
-4.99848	0
-4.99848	0
-4.99848	0.08
-4.99848	0
-4.99848	0
-4.99847	0
-4.99847	0
-4.99847	-0.08
-4.99847	0
-4.99847	0
-4.99847	0
-4.99847	0
-4.99847	0
-4.99847	0
-4.99847	0
-4.99846	0
-4.99846	0
-4.99846	0
-4.99846	0
-4.99846	0
-4.99846	0
-4.99846	0
-4.99846	0
-4.99846	0
-4.99845	0
-4.99845	0
-4.99845	0
-4.99845	0
-4.99845	0
-4.99845	0
-4.99845	0
-4.99845	0
-4.99845	0
-4.99845	0.08
-4.99845	0
-4.99844	0
-4.99844	0
-4.99844	0
-4.99844	0
-4.99844	0
-4.99844	0
-4.99844	0
-4.99844	0
-4.99844	0
-4.99843	0
-4.99843	0
-4.99843	0
-4.99843	0
-4.99843	0
-4.99843	0
-4.99843	0
-4.99843	0
-4.99843	0
-4.99843	0
-4.99843	0
-4.99842	0
-4.99842	0
-4.99842	0.08
-4.99842	0
-4.99842	0
-4.99842	0
-4.99842	0
-4.99842	0
-4.99842	0
-4.99841	0
-4.99841	0
-4.99841	0
-4.99841	0
-4.99841	0
-4.99841	0
-4.99841	0
-4.99841	0
-4.99841	0
-4.99841	0
-4.9984	0
-4.9984	0
-4.9984	0
-4.9984	0
-4.9984	0
-4.9984	0
-4.9984	0.08
-4.9984	0
-4.9984	0
-4.9984	0
-4.9984	-0.08
-4.99839	0
-4.99839	0
-4.99839	0
-4.99839	0
-4.99839	0
-4.99839	0
-4.99839	0
-4.99839	0
-4.99839	0
-4.99838	0
-4.99838	0
-4.99838	0
-4.99838	0
-4.99838	0
-4.99838	0
-4.99838	0
-4.99838	0
-4.99838	0
-4.99838	0
-4.99838	0
-4.99837	0
-4.99837	0
-4.99837	0.08
-4.99837	0
-4.99837	0
-4.99837	0
-4.99837	0
-4.99837	0
-4.99837	0
-4.99836	0
-4.99836	0
-4.99836	0
-4.99836	0
-4.99836	0
-4.99836	0
-4.99836	0
-4.99836	0
-4.99836	0
-4.99836	0
-4.99836	0
-4.99835	0
-4.99835	0
-4.99835	0
-4.99835	0
-4.99835	0
-4.99835	0
-4.99835	0
-4.99835	0
-4.99835	0
-4.99834	0
-4.99834	0
-4.99834	0
-4.99834	0
-4.99834	0
-4.99834	0
-4.99834	0
-4.99834	0
-4.99834	0
-4.99834	0
-4.99833	0
-4.99833	0
-4.99833	0
-4.99833	0
-4.99833	0
-4.99833	0
-4.99833	0
-4.99833	0
-4.99833	0
-4.99833	0
-4.99833	0
-4.99832	0.08
-4.99832	0
-4.99832	0
-4.99832	0
-4.99832	0
-4.99832	0
-4.99832	0
-4.99832	0
-4.99832	0
-4.99831	0
-4.99831	0
-4.99831	0
-4.99831	0
-4.99831	0
-4.99831	0
-4.99831	0
-4.99831	0
-4.99831	0
-4.99831	0
-4.99831	0
-4.9983	0
-4.9983	0
-4.9983	0
-4.9983	0
-4.9983	0
-4.9983	0
-4.9983	0
-4.9983	0
-4.9983	0
-4.99829	0
-4.99829	0
-4.99829	0
-4.99829	0
-4.99829	0
-4.99829	0
-4.99829	0
-4.99829	0
-4.99829	0
-4.99829	0
-4.99829	0
-4.99828	0
-4.99828	0
-4.99828	0
-4.99828	0
-4.99828	0
-4.99828	0
-4.99828	0
-4.99828	0
-4.99828	0
-4.99827	0
-4.99827	0.08
-4.99827	0
-4.99827	0
-4.99827	0
-4.99827	0
-4.99827	0
-4.99827	0
-4.99827	0
-4.99827	0
-4.99826	0
-4.99826	0
-4.99826	0
-4.99826	0
-4.99826	0.08
-4.99826	0
-4.99826	0
-4.99826	0
-4.99826	0
-4.99826	0
-4.99826	0
-4.99825	0
-4.99825	0.08
-4.99825	0
-4.99825	0
-4.99825	0
-4.99825	0
-4.99825	0
-4.99825	0
-4.99825	0
-4.99824	0
-4.99824	0
-4.99824	0
-4.99824	0
-4.99824	0
-4.99824	0
-4.99824	0
-4.99824	0
-4.99824	0
-4.99824	0
-4.99824	0
-4.99823	0
-4.99823	0
-4.99823	0
-4.99823	0
-4.99823	0
-4.99823	0
-4.99823	0
-4.99823	0
-4.99823	0
-4.99822	0
-4.99822	0
-4.99822	0
-4.99822	0
-4.99822	0.08
-4.99822	0
-4.99822	0
-4.99822	0
-4.99822	0
-4.99822	0
-4.99822	0
-4.99821	0
-4.99821	0
-4.99821	0
-4.99821	0
-4.99821	0
-4.99821	0
-4.99821	0
-4.99821	0
-4.99821	0
-4.9982	0
-4.9982	0
-4.9982	0
-4.9982	0
-4.9982	0
-4.9982	0
-4.9982	0
-4.9982	0
-4.9982	0
-4.9982	0
-4.99819	0
-4.99819	0
-4.99819	0
-4.99819	0
-4.99819	0
-4.99819	0.08
-4.99819	0
-4.99819	0
-4.99819	0
-4.99819	0
-4.99819	-0.08
-4.99818	0
-4.99818	0
-4.99818	-0.08
-4.99818	0
-4.99818	0
-4.99818	0
-4.99818	0
-4.99818	0
-4.99818	0
-4.99817	0
-4.99817	0
-4.99817	0
-4.99817	0
-4.99817	0
-4.99817	0
-4.99817	0
-4.99817	0
-4.99817	0
-4.99817	0
-4.99817	0
-4.99816	0
-4.99816	0
-4.99816	0
-4.99816	0
-4.99816	0
-4.99816	0
-4.99816	0
-4.99816	-0.08
-4.99816	0
-4.99815	0
-4.99815	0
-4.99815	0
-4.99815	0
-4.99815	0
-4.99815	0
-4.99815	0
-4.99815	0
-4.99815	0
-4.99815	0
-4.99815	0
-4.99814	0
-4.99814	0
-4.99814	0
-4.99814	0
-4.99814	0
-4.99814	0
-4.99814	0
-4.99814	-0.08
-4.99814	0
-4.99814	0
-4.99813	0
-4.99813	0
-4.99813	0
-4.99813	0
-4.99813	0
-4.99813	0
-4.99813	0
-4.99813	0
-4.99813	0
-4.99812	0
-4.99812	0
-4.99812	0
-4.99812	0
-4.99812	0
-4.99812	0
-4.99812	0
-4.99812	0
-4.99812	0
-4.99812	-0.08
-4.99812	0
-4.99811	0
-4.99811	0
-4.99811	0
-4.99811	0
-4.99811	0
-4.99811	0
-4.99811	0
-4.99811	0
-4.99811	-0.08
-4.9981	0
-4.9981	0
-4.9981	0
-4.9981	0
-4.9981	0
-4.9981	0
-4.9981	0
-4.9981	0
-4.9981	0
-4.9981	-0.08
-4.9981	0
-4.99809	0
-4.99809	0
-4.99809	0
-4.99809	0
-4.99809	0
-4.99809	0
-4.99809	0
-4.99809	0
-4.99809	0
-4.99808	0
-4.99808	0
-4.99808	0
-4.99808	0
-4.99808	0
-4.99808	0
-4.99808	0
-4.99808	0
-4.99808	0
-4.99808	0
-4.99808	0
-4.99807	0
-4.99807	0
-4.99807	0
-4.99807	0
-4.99807	0
-4.99807	0
-4.99807	0
-4.99807	0
-4.99807	0
-4.99807	0
-4.99806	0
-4.99806	0
-4.99806	0
-4.99806	0
-4.99806	0
-4.99806	0
-4.99806	0
-4.99806	0
-4.99806	0
-4.99805	0
-4.99805	0
-4.99805	0
-4.99805	0
-4.99805	0
-4.99805	0
-4.99805	0
-4.99805	0
-4.99805	0
-4.99805	0
-4.99805	0
-4.99804	0
-4.99804	0
-4.99804	0
-4.99804	0
-4.99804	0
-4.99804	0
-4.99804	0
-4.99804	0
-4.99804	0
-4.99803	0
-4.99803	0
-4.99803	0
-4.99803	0
-4.99803	0
-4.99803	0
-4.99803	0
-4.99803	0
-4.99803	0
-4.99803	0
-4.99803	0
-4.99802	0
-4.99802	0
-4.99802	0
-4.99802	0
-4.99802	0
-4.99802	0
-4.99802	0
[truncated: 1,046,576+ more rows]

## Sheet: Fig.2i
Model	MDO34			Model	MDO34
Firmware Version	1.15.18			Firmware Version	1.15.18
Waveform Type	ANALOG			Waveform Type	ANALOG
Point Format	Y			Point Format	Y
Horizontal Units	s			Horizontal Units	s
Horizontal Scale	0.0004			Horizontal Scale	0.0002
Horizontal Delay	-4e-06			Horizontal Delay	-4e-06
Sample Interval	4e-10			Sample Interval	4e-10
Record Length	10000000			Record Length	10000000
Gating	0.0% to 100.0%			Gating	25.0500% to 75.0500%
Probe Attenuation	10			Probe Attenuation	10
Vertical Units	V			Vertical Units	V
Vertical Offset	0			Vertical Offset	0
Vertical Scale	2			Vertical Scale	2
Vertical Position	0			Vertical Position	0
Label				Label
TIME	CH2			TIME	CH2
-0.002004	0			-0.001002	0
-0.002004	0			-0.001002	0
-0.002004	0			-0.001002	0
-0.002004	0			-0.001002	0
-0.002004	0			-0.001002	0
-0.002004	0			-0.001002	0
-0.002004	0			-0.001002	0
-0.002004	0			-0.001002	0
-0.002004	0			-0.001002	0
-0.002004	0			-0.001002	0
-0.002004	0			-0.001002	0
-0.002004	0			-0.001002	0
-0.002004	0			-0.001002	0
-0.00200399	0			-0.001002	0
-0.00200399	0			-0.00100199	0
-0.00200399	0			-0.00100199	0
-0.00200399	0			-0.00100199	0
-0.00200399	0			-0.00100199	-0.08
-0.00200399	0			-0.00100199	0
-0.00200399	0			-0.00100199	0
-0.00200399	0			-0.00100199	0
-0.00200399	0			-0.00100199	0
-0.00200399	0			-0.00100199	0
-0.00200399	0			-0.00100199	0
-0.00200399	0			-0.00100199	-0.08
-0.00200399	0			-0.00100199	0
-0.00200399	0			-0.00100199	0
-0.00200399	0			-0.00100199	0
-0.00200399	0			-0.00100199	0
-0.00200399	0			-0.00100199	0
-0.00200399	0			-0.00100199	0
-0.00200399	0			-0.00100199	0
-0.00200399	0			-0.00100199	0
-0.00200399	0			-0.00100199	0
-0.00200399	0			-0.00100199	0
-0.00200399	0			-0.00100199	0
-0.00200399	0			-0.00100199	0
-0.00200399	0			-0.00100199	0
-0.00200398	0			-0.00100199	0
-0.00200398	0			-0.00100198	0
-0.00200398	0			-0.00100198	0
-0.00200398	0			-0.00100198	0
-0.00200398	0			-0.00100198	0
-0.00200398	0			-0.00100198	0
-0.00200398	0			-0.00100198	0
-0.00200398	0			-0.00100198	0
-0.00200398	0			-0.00100198	0
-0.00200398	0			-0.00100198	0
-0.00200398	0			-0.00100198	0
-0.00200398	0			-0.00100198	0
-0.00200398	0			-0.00100198	0
-0.00200398	0			-0.00100198	0
-0.00200398	0			-0.00100198	0
-0.00200398	0			-0.00100198	0
-0.00200398	0			-0.00100198	0
-0.00200398	0			-0.00100198	0
-0.00200398	0			-0.00100198	0
-0.00200398	0			-0.00100198	0
-0.00200398	0			-0.00100198	0
-0.00200398	0.08			-0.00100198	0
-0.00200398	0			-0.00100198	0
-0.00200398	0			-0.00100198	0
-0.00200398	0			-0.00100198	0
-0.00200397	0			-0.00100198	0
-0.00200397	0			-0.00100197	0
-0.00200397	0			-0.00100197	0
-0.00200397	0			-0.00100197	0
-0.00200397	0			-0.00100197	0
-0.00200397	0			-0.00100197	0
-0.00200397	0			-0.00100197	0
-0.00200397	0			-0.00100197	0
-0.00200397	0			-0.00100197	0
-0.00200397	-0.08			-0.00100197	0
-0.00200397	0			-0.00100197	0
-0.00200397	0			-0.00100197	0
-0.00200397	0			-0.00100197	0
-0.00200397	0			-0.00100197	0
-0.00200397	0			-0.00100197	0
-0.00200397	0			-0.00100197	0
-0.00200397	0			-0.00100197	0
-0.00200397	0			-0.00100197	0
-0.00200397	0			-0.00100197	0
-0.00200397	-0.08			-0.00100197	0
-0.00200397	0			-0.00100197	0
-0.00200397	0			-0.00100197	0
-0.00200397	0			-0.00100197	0
-0.00200397	0			-0.00100197	0
-0.00200397	0			-0.00100197	0
-0.00200396	0			-0.00100197	0
-0.00200396	-0.08			-0.00100196	0
-0.00200396	0			-0.00100196	0
-0.00200396	0			-0.00100196	0
-0.00200396	0			-0.00100196	0
-0.00200396	0			-0.00100196	0
-0.00200396	0			-0.00100196	0
-0.00200396	-0.08			-0.00100196	0
-0.00200396	0			-0.00100196	0
-0.00200396	0			-0.00100196	0
-0.00200396	0			-0.00100196	0
-0.00200396	0			-0.00100196	0
-0.00200396	0			-0.00100196	0
-0.00200396	0			-0.00100196	0
-0.00200396	0			-0.00100196	0
-0.00200396	0			-0.00100196	0
-0.00200396	0			-0.00100196	0
-0.00200396	0			-0.00100196	0
-0.00200396	0			-0.00100196	0
-0.00200396	0			-0.00100196	0
-0.00200396	0			-0.00100196	0
-0.00200396	0			-0.00100196	0
-0.00200396	0			-0.00100196	0
-0.00200396	0			-0.00100196	0
-0.00200396	0			-0.00100196	0
-0.00200395	0			-0.00100196	0
-0.00200395	0			-0.00100195	-0.08
-0.00200395	0			-0.00100195	0
-0.00200395	0			-0.00100195	0
-0.00200395	-0.08			-0.00100195	0
-0.00200395	0			-0.00100195	0
-0.00200395	0			-0.00100195	0
-0.00200395	0			-0.00100195	0
-0.00200395	0			-0.00100195	0
-0.00200395	0			-0.00100195	0
-0.00200395	0.08			-0.00100195	-0.08
-0.00200395	0.08			-0.00100195	0
-0.00200395	0.08			-0.00100195	0
-0.00200395	0			-0.00100195	0
-0.00200395	0			-0.00100195	0
-0.00200395	0			-0.00100195	0
-0.00200395	0			-0.00100195	0.08
-0.00200395	-0.08			-0.00100195	0
-0.00200395	-0.08			-0.00100195	0
-0.00200395	-0.08			-0.00100195	0
-0.00200395	-0.08			-0.00100195	0
-0.00200395	0			-0.00100195	0
-0.00200395	0			-0.00100195	0
-0.00200395	0			-0.00100195	0
-0.00200395	0			-0.00100195	-0.08
-0.00200394	0			-0.00100195	0
-0.00200394	0			-0.00100194	0
-0.00200394	0			-0.00100194	0
-0.00200394	0			-0.00100194	0
-0.00200394	0			-0.00100194	0
-0.00200394	0			-0.00100194	0
-0.00200394	0			-0.00100194	0
-0.00200394	0			-0.00100194	0
-0.00200394	0			-0.00100194	0
-0.00200394	0			-0.00100194	0
-0.00200394	-0.08			-0.00100194	-0.08
-0.00200394	0			-0.00100194	0
-0.00200394	0			-0.00100194	0
-0.00200394	0			-0.00100194	0
-0.00200394	0			-0.00100194	0
-0.00200394	-0.08			-0.00100194	0
-0.00200394	0			-0.00100194	0
-0.00200394	0			-0.00100194	0
-0.00200394	0			-0.00100194	0
-0.00200394	0			-0.00100194	0
-0.00200394	0			-0.00100194	0
-0.00200394	0			-0.00100194	0
-0.00200394	0			-0.00100194	0
-0.00200394	0			-0.00100194	0
-0.00200394	0			-0.00100194	0
-0.00200393	0			-0.00100194	0
-0.00200393	0			-0.00100193	0
-0.00200393	0			-0.00100193	0
-0.00200393	0			-0.00100193	0
-0.00200393	0			-0.00100193	0.08
-0.00200393	0			-0.00100193	0
-0.00200393	0			-0.00100193	0
-0.00200393	0			-0.00100193	0
-0.00200393	0			-0.00100193	0
-0.00200393	0			-0.00100193	0
-0.00200393	0			-0.00100193	0
-0.00200393	0			-0.00100193	0
-0.00200393	0			-0.00100193	0
-0.00200393	0			-0.00100193	0
-0.00200393	0			-0.00100193	0
-0.00200393	0			-0.00100193	0
-0.00200393	-0.08			-0.00100193	0
-0.00200393	0			-0.00100193	0
-0.00200393	0.08			-0.00100193	0
-0.00200393	0			-0.00100193	0
-0.00200393	0			-0.00100193	0
-0.00200393	0			-0.00100193	0
-0.00200393	0			-0.00100193	0
-0.00200393	0			-0.00100193	0
-0.00200393	0			-0.00100193	0
-0.00200392	0			-0.00100193	0
-0.00200392	0			-0.00100192	0
-0.00200392	0			-0.00100192	0
-0.00200392	0			-0.00100192	0
-0.00200392	0			-0.00100192	-0.08
-0.00200392	0			-0.00100192	0
-0.00200392	0			-0.00100192	0
-0.00200392	0			-0.00100192	0
-0.00200392	0			-0.00100192	0
-0.00200392	0			-0.00100192	0
-0.00200392	0			-0.00100192	0
-0.00200392	0			-0.00100192	0
-0.00200392	0			-0.00100192	0
-0.00200392	0			-0.00100192	0
-0.00200392	0			-0.00100192	0
-0.00200392	0			-0.00100192	0
-0.00200392	0			-0.00100192	0
-0.00200392	0			-0.00100192	0
-0.00200392	0			-0.00100192	0
-0.00200392	0			-0.00100192	0
-0.00200392	0			-0.00100192	0
-0.00200392	0			-0.00100192	0
-0.00200392	0			-0.00100192	0
-0.00200392	0			-0.00100192	0
-0.00200392	0			-0.00100192	0
-0.00200391	0			-0.00100192	0
-0.00200391	0			-0.00100191	0
-0.00200391	0			-0.00100191	0
-0.00200391	0			-0.00100191	0
-0.00200391	0			-0.00100191	0
-0.00200391	0			-0.00100191	0
-0.00200391	0			-0.00100191	0
-0.00200391	0			-0.00100191	0
-0.00200391	0			-0.00100191	0
-0.00200391	0			-0.00100191	0
-0.00200391	0			-0.00100191	0
-0.00200391	0			-0.00100191	0
-0.00200391	0			-0.00100191	0
-0.00200391	0			-0.00100191	0
-0.00200391	0			-0.00100191	0
-0.00200391	0			-0.00100191	0
-0.00200391	0			-0.00100191	0
-0.00200391	0			-0.00100191	0
-0.00200391	0			-0.00100191	0
-0.00200391	0			-0.00100191	-0.08
-0.00200391	0			-0.00100191	0
-0.00200391	0			-0.00100191	0
-0.00200391	0			-0.00100191	0
-0.00200391	0			-0.00100191	0
-0.00200391	0			-0.00100191	0
-0.0020039	0			-0.00100191	0
-0.0020039	0			-0.0010019	0
-0.0020039	0			-0.0010019	0
-0.0020039	0			-0.0010019	0
-0.0020039	0			-0.0010019	0
-0.0020039	0			-0.0010019	0
-0.0020039	0			-0.0010019	0
-0.0020039	0			-0.0010019	0
-0.0020039	0			-0.0010019	0
-0.0020039	0			-0.0010019	0
-0.0020039	0			-0.0010019	0
-0.0020039	0			-0.0010019	0
-0.0020039	0			-0.0010019	0
-0.0020039	0			-0.0010019	0
-0.0020039	0			-0.0010019	0
-0.0020039	-0.08			-0.0010019	0
-0.0020039	0			-0.0010019	0
-0.0020039	0			-0.0010019	0
-0.0020039	0			-0.0010019	0
-0.0020039	0			-0.0010019	0
-0.0020039	0			-0.0010019	0
-0.0020039	0			-0.0010019	0
-0.0020039	0			-0.0010019	0
-0.0020039	0			-0.0010019	0
-0.0020039	0			-0.0010019	0
-0.00200389	0			-0.0010019	0
-0.00200389	0			-0.00100189	0
-0.00200389	0			-0.00100189	0
-0.00200389	0			-0.00100189	0
-0.00200389	0			-0.00100189	0
-0.00200389	0			-0.00100189	0
-0.00200389	0			-0.00100189	0
-0.00200389	0			-0.00100189	0
-0.00200389	0			-0.00100189	0
-0.00200389	0			-0.00100189	0
-0.00200389	0			-0.00100189	0
-0.00200389	0			-0.00100189	0
-0.00200389	0			-0.00100189	0
-0.00200389	0			-0.00100189	0
-0.00200389	0			-0.00100189	0
-0.00200389	0			-0.00100189	0
-0.00200389	0			-0.00100189	0
-0.00200389	0			-0.00100189	0
-0.00200389	0			-0.00100189	0
-0.00200389	0			-0.00100189	0
-0.00200389	0			-0.00100189	0
-0.00200389	0			-0.00100189	0
-0.00200389	0			-0.00100189	0
-0.00200389	0			-0.00100189	0
-0.00200389	0			-0.00100189	0
-0.00200388	0			-0.00100189	0
-0.00200388	0			-0.00100188	0
-0.00200388	0			-0.00100188	0
-0.00200388	0			-0.00100188	0
-0.00200388	0			-0.00100188	0
-0.00200388	0			-0.00100188	0
-0.00200388	0			-0.00100188	0
-0.00200388	0			-0.00100188	0
-0.00200388	0			-0.00100188	0
-0.00200388	0			-0.00100188	0
-0.00200388	0			-0.00100188	0
-0.00200388	0			-0.00100188	0
-0.00200388	0			-0.00100188	0.08
-0.00200388	0			-0.00100188	0
-0.00200388	0			-0.00100188	0
-0.00200388	0			-0.00100188	0
-0.00200388	0			-0.00100188	0
-0.00200388	0			-0.00100188	0
-0.00200388	0			-0.00100188	0
-0.00200388	0			-0.00100188	0
-0.00200388	0			-0.00100188	0
-0.00200388	0			-0.00100188	0
-0.00200388	0			-0.00100188	0
-0.00200388	0			-0.00100188	0
-0.00200388	0			-0.00100188	0
-0.00200387	0			-0.00100188	0
-0.00200387	0			-0.00100187	0
-0.00200387	-0.08			-0.00100187	0
-0.00200387	0			-0.00100187	0
-0.00200387	0			-0.00100187	0
-0.00200387	0			-0.00100187	-0.08
-0.00200387	0			-0.00100187	0
-0.00200387	0			-0.00100187	0
-0.00200387	0			-0.00100187	0
-0.00200387	0			-0.00100187	0
-0.00200387	0			-0.00100187	0
-0.00200387	0			-0.00100187	0
-0.00200387	0			-0.00100187	0
-0.00200387	0			-0.00100187	0
-0.00200387	0			-0.00100187	0
-0.00200387	0			-0.00100187	0
-0.00200387	0			-0.00100187	0
-0.00200387	0			-0.00100187	0
-0.00200387	0			-0.00100187	0
-0.00200387	0			-0.00100187	0
-0.00200387	0			-0.00100187	0
-0.00200387	0			-0.00100187	0
-0.00200387	0			-0.00100187	0
-0.00200387	0			-0.00100187	0
-0.00200387	0			-0.00100187	0
-0.00200386	0			-0.00100187	0
-0.00200386	0			-0.00100186	0
-0.00200386	0			-0.00100186	0
-0.00200386	0			-0.00100186	0
-0.00200386	0			-0.00100186	0
-0.00200386	0			-0.00100186	0
-0.00200386	0			-0.00100186	0
-0.00200386	0			-0.00100186	0
-0.00200386	0			-0.00100186	0
-0.00200386	0			-0.00100186	0
-0.00200386	0			-0.00100186	0
-0.00200386	0			-0.00100186	0
-0.00200386	0			-0.00100186	0
-0.00200386	-0.08			-0.00100186	0
-0.00200386	0			-0.00100186	0
-0.00200386	0			-0.00100186	0
-0.00200386	0			-0.00100186	0
-0.00200386	0			-0.00100186	0
-0.00200386	0			-0.00100186	0
-0.00200386	0			-0.00100186	0
-0.00200386	0			-0.00100186	0
-0.00200386	0			-0.00100186	0
-0.00200386	0			-0.00100186	0
-0.00200386	0			-0.00100186	0
-0.00200386	0			-0.00100186	0
-0.00200385	0			-0.00100186	0
-0.00200385	0			-0.00100185	0
-0.00200385	0			-0.00100185	0
-0.00200385	0			-0.00100185	0
-0.00200385	0			-0.00100185	0
-0.00200385	0			-0.00100185	0
-0.00200385	0.08			-0.00100185	0
-0.00200385	0			-0.00100185	0
-0.00200385	0			-0.00100185	0
-0.00200385	0			-0.00100185	0
-0.00200385	0			-0.00100185	0.08
-0.00200385	0			-0.00100185	0
-0.00200385	0			-0.00100185	0
-0.00200385	0			-0.00100185	0
-0.00200385	0			-0.00100185	0
-0.00200385	0			-0.00100185	0
-0.00200385	0			-0.00100185	0
-0.00200385	0			-0.00100185	0
-0.00200385	0			-0.00100185	0
-0.00200385	0			-0.00100185	0
-0.00200385	0			-0.00100185	0.08
-0.00200385	0			-0.00100185	0
-0.00200385	0			-0.00100185	0
-0.00200385	0			-0.00100185	0
-0.00200385	0			-0.00100185	0
-0.00200384	0			-0.00100185	0
-0.00200384	0			-0.00100184	0
-0.00200384	0			-0.00100184	0
-0.00200384	0			-0.00100184	0
-0.00200384	0			-0.00100184	0
-0.00200384	0			-0.00100184	0
-0.00200384	0			-0.00100184	0
-0.00200384	0			-0.00100184	0
-0.00200384	0			-0.00100184	0
-0.00200384	0			-0.00100184	0
-0.00200384	0			-0.00100184	0
-0.00200384	0			-0.00100184	0
-0.00200384	0			-0.00100184	0
-0.00200384	0			-0.00100184	0
-0.00200384	0			-0.00100184	0
-0.00200384	0			-0.00100184	0
-0.00200384	0			-0.00100184	0
-0.00200384	0			-0.00100184	0
-0.00200384	0			-0.00100184	0
-0.00200384	0			-0.00100184	0
-0.00200384	0			-0.00100184	0
-0.00200384	0			-0.00100184	0
-0.00200384	0			-0.00100184	0
-0.00200384	0			-0.00100184	0
-0.00200384	0			-0.00100184	0
-0.00200383	0			-0.00100184	0
-0.00200383	0			-0.00100183	0
-0.00200383	0			-0.00100183	0
-0.00200383	0			-0.00100183	0
-0.00200383	0			-0.00100183	0
-0.00200383	0			-0.00100183	0
-0.00200383	0			-0.00100183	0
-0.00200383	0			-0.00100183	0
-0.00200383	0			-0.00100183	0
-0.00200383	0			-0.00100183	0
-0.00200383	0			-0.00100183	0
-0.00200383	0			-0.00100183	0
-0.00200383	0			-0.00100183	0
-0.00200383	0			-0.00100183	0
-0.00200383	0			-0.00100183	0
-0.00200383	0			-0.00100183	0
-0.00200383	0			-0.00100183	0
-0.00200383	0			-0.00100183	0
-0.00200383	0			-0.00100183	0
-0.00200383	0			-0.00100183	0
-0.00200383	0			-0.00100183	0
-0.00200383	0			-0.00100183	0
-0.00200383	0			-0.00100183	0
-0.00200383	0			-0.00100183	0
-0.00200383	0			-0.00100183	0
-0.00200382	0			-0.00100183	0
-0.00200382	0			-0.00100182	0
-0.00200382	0			-0.00100182	0
-0.00200382	-0.08			-0.00100182	0
-0.00200382	0			-0.00100182	0
-0.00200382	0			-0.00100182	0
-0.00200382	0			-0.00100182	0
-0.00200382	0			-0.00100182	0
-0.00200382	0			-0.00100182	0.08
-0.00200382	0.08			-0.00100182	0
-0.00200382	0			-0.00100182	0
-0.00200382	0			-0.00100182	0
-0.00200382	0			-0.00100182	0
-0.00200382	0			-0.00100182	0.08
-0.00200382	0			-0.00100182	0
-0.00200382	0			-0.00100182	0.08
-0.00200382	0			-0.00100182	0
-0.00200382	0			-0.00100182	0
-0.00200382	0			-0.00100182	0
-0.00200382	0			-0.00100182	0
-0.00200382	0			-0.00100182	0
-0.00200382	0			-0.00100182	0
-0.00200382	0			-0.00100182	0
-0.00200382	0			-0.00100182	0
-0.00200382	0			-0.00100182	0
-0.00200381	0			-0.00100182	0
-0.00200381	0			-0.00100181	0
-0.00200381	0			-0.00100181	0
-0.00200381	0			-0.00100181	0
-0.00200381	0			-0.00100181	0
-0.00200381	0			-0.00100181	0
-0.00200381	0			-0.00100181	0
-0.00200381	0			-0.00100181	0
-0.00200381	0			-0.00100181	0
-0.00200381	0			-0.00100181	0
-0.00200381	0			-0.00100181	0
-0.00200381	0			-0.00100181	0
-0.00200381	0			-0.00100181	0
-0.00200381	0			-0.00100181	0
-0.00200381	0			-0.00100181	0
-0.00200381	0			-0.00100181	0
-0.00200381	0			-0.00100181	0
-0.00200381	0			-0.00100181	0.08
-0.00200381	0			-0.00100181	0
-0.00200381	0			-0.00100181	0.08
-0.00200381	0			-0.00100181	0
-0.00200381	0			-0.00100181	0
-0.00200381	0			-0.00100181	0
-0.00200381	0			-0.00100181	0
-0.00200381	0			-0.00100181	0
-0.0020038	0			-0.00100181	0
-0.0020038	0			-0.0010018	0
-0.0020038	0			-0.0010018	0
-0.0020038	0.08			-0.0010018	0
-0.0020038	0			-0.0010018	0
-0.0020038	0			-0.0010018	0
-0.0020038	0			-0.0010018	-0.08
-0.0020038	0			-0.0010018	0
-0.0020038	0			-0.0010018	0
-0.0020038	0			-0.0010018	0
-0.0020038	0			-0.0010018	0.08
-0.0020038	0			-0.0010018	0
-0.0020038	0			-0.0010018	0
-0.0020038	0			-0.0010018	0
-0.0020038	0			-0.0010018	0
-0.0020038	0			-0.0010018	0
-0.0020038	0			-0.0010018	0
-0.0020038	0			-0.0010018	0
-0.0020038	0			-0.0010018	0
-0.0020038	0			-0.0010018	0
-0.0020038	0.08			-0.0010018	0
-0.0020038	0			-0.0010018	0
-0.0020038	0			-0.0010018	0
-0.0020038	0			-0.0010018	0
-0.0020038	0			-0.0010018	0
-0.00200379	0			-0.0010018	0
-0.00200379	0			-0.00100179	0
-0.00200379	0			-0.00100179	0
-0.00200379	0			-0.00100179	0
-0.00200379	0			-0.00100179	0
-0.00200379	0			-0.00100179	0
-0.00200379	0			-0.00100179	0
-0.00200379	0			-0.00100179	0
-0.00200379	0			-0.00100179	0
-0.00200379	0			-0.00100179	0
-0.00200379	0			-0.00100179	0
-0.00200379	0			-0.00100179	0
-0.00200379	0			-0.00100179	0
-0.00200379	0			-0.00100179	0
-0.00200379	0			-0.00100179	0.08
-0.00200379	0			-0.00100179	0
-0.00200379	0			-0.00100179	0
-0.00200379	0			-0.00100179	0
-0.00200379	0			-0.00100179	0
-0.00200379	0			-0.00100179	0
-0.00200379	0			-0.00100179	0
-0.00200379	0			-0.00100179	0
-0.00200379	0			-0.00100179	0
-0.00200379	0			-0.00100179	0
-0.00200379	0			-0.00100179	0
-0.00200378	0			-0.00100179	0
-0.00200378	0			-0.00100178	0
-0.00200378	0			-0.00100178	0
-0.00200378	0			-0.00100178	0
-0.00200378	0			-0.00100178	0
-0.00200378	0			-0.00100178	0
-0.00200378	0			-0.00100178	0
-0.00200378	0			-0.00100178	0
-0.00200378	0			-0.00100178	0
-0.00200378	0			-0.00100178	0
-0.00200378	0			-0.00100178	0
-0.00200378	-0.08			-0.00100178	0
-0.00200378	0			-0.00100178	0
-0.00200378	0			-0.00100178	0
-0.00200378	0			-0.00100178	0
-0.00200378	0			-0.00100178	0
-0.00200378	0			-0.00100178	0
-0.00200378	0			-0.00100178	0
-0.00200378	0			-0.00100178	0
-0.00200378	0			-0.00100178	0.08
-0.00200378	0			-0.00100178	0.08
-0.00200378	0			-0.00100178	0
-0.00200378	0			-0.00100178	0
-0.00200378	0			-0.00100178	0
-0.00200378	0			-0.00100178	0
-0.00200377	0			-0.00100178	0
-0.00200377	-0.08			-0.00100177	0
-0.00200377	0			-0.00100177	0
-0.00200377	0			-0.00100177	0
-0.00200377	0			-0.00100177	0
-0.00200377	0			-0.00100177	0
-0.00200377	0			-0.00100177	0
-0.00200377	0			-0.00100177	0
-0.00200377	0			-0.00100177	0.08
-0.00200377	0			-0.00100177	0
-0.00200377	0			-0.00100177	0
-0.00200377	0			-0.00100177	0
-0.00200377	0			-0.00100177	0.08
-0.00200377	0			-0.00100177	0
-0.00200377	0			-0.00100177	0
-0.00200377	0			-0.00100177	0
-0.00200377	0			-0.00100177	0
-0.00200377	0			-0.00100177	0
-0.00200377	0			-0.00100177	0
-0.00200377	0.08			-0.00100177	0
-0.00200377	0			-0.00100177	0
-0.00200377	0			-0.00100177	0
-0.00200377	0			-0.00100177	0
-0.00200377	0			-0.00100177	0
-0.00200377	0			-0.00100177	0
-0.00200376	0			-0.00100177	0
-0.00200376	0			-0.00100176	0
-0.00200376	0			-0.00100176	0
-0.00200376	0			-0.00100176	0
-0.00200376	0			-0.00100176	0
-0.00200376	0			-0.00100176	0
-0.00200376	0			-0.00100176	0
-0.00200376	0			-0.00100176	0
-0.00200376	0			-0.00100176	0
-0.00200376	0			-0.00100176	0
-0.00200376	0			-0.00100176	0
-0.00200376	0			-0.00100176	0
-0.00200376	0			-0.00100176	0
-0.00200376	0			-0.00100176	0
-0.00200376	0			-0.00100176	0
-0.00200376	0			-0.00100176	0
-0.00200376	0			-0.00100176	0
-0.00200376	0			-0.00100176	0
-0.00200376	0			-0.00100176	0
-0.00200376	0			-0.00100176	0
-0.00200376	0			-0.00100176	0
-0.00200376	0			-0.00100176	0
-0.00200376	0			-0.00100176	0
-0.00200376	0			-0.00100176	0
-0.00200376	0			-0.00100176	0
-0.00200375	0			-0.00100176	0
-0.00200375	0			-0.00100175	0
-0.00200375	0			-0.00100175	0
-0.00200375	0			-0.00100175	0
-0.00200375	0			-0.00100175	0
-0.00200375	0			-0.00100175	0
-0.00200375	0			-0.00100175	0
-0.00200375	0			-0.00100175	0
-0.00200375	0			-0.00100175	0
-0.00200375	0			-0.00100175	0
-0.00200375	0			-0.00100175	0
-0.00200375	0			-0.00100175	0
-0.00200375	0			-0.00100175	0
-0.00200375	0			-0.00100175	0
-0.00200375	0			-0.00100175	0
-0.00200375	0			-0.00100175	0
-0.00200375	0			-0.00100175	0
-0.00200375	0			-0.00100175	0
-0.00200375	0			-0.00100175	0
-0.00200375	0			-0.00100175	0
-0.00200375	0			-0.00100175	0
-0.00200375	0			-0.00100175	0
-0.00200375	0			-0.00100175	0
-0.00200375	0			-0.00100175	0
-0.00200375	0			-0.00100175	0
-0.00200374	0			-0.00100175	0
-0.00200374	0			-0.00100174	0
-0.00200374	0			-0.00100174	0
-0.00200374	0			-0.00100174	0
-0.00200374	0			-0.00100174	0
-0.00200374	0			-0.00100174	0
-0.00200374	0			-0.00100174	0
-0.00200374	0			-0.00100174	0
-0.00200374	0			-0.00100174	0
-0.00200374	0			-0.00100174	0
-0.00200374	0			-0.00100174	0
-0.00200374	0			-0.00100174	-0.08
-0.00200374	0			-0.00100174	0
-0.00200374	0			-0.00100174	0
-0.00200374	0			-0.00100174	0
-0.00200374	0			-0.00100174	0
-0.00200374	0			-0.00100174	0
-0.00200374	0			-0.00100174	0
-0.00200374	0			-0.00100174	0
-0.00200374	0			-0.00100174	0.08
-0.00200374	0			-0.00100174	0
-0.00200374	0			-0.00100174	0
-0.00200374	0			-0.00100174	0
-0.00200374	0			-0.00100174	0
-0.00200374	0			-0.00100174	0
-0.00200373	0			-0.00100174	0
-0.00200373	0			-0.00100173	0
-0.00200373	0			-0.00100173	0
-0.00200373	0			-0.00100173	0
-0.00200373	0			-0.00100173	0
-0.00200373	0			-0.00100173	0
-0.00200373	0			-0.00100173	0
-0.00200373	0			-0.00100173	0
-0.00200373	0			-0.00100173	0
-0.00200373	0			-0.00100173	0
-0.00200373	0			-0.00100173	0
-0.00200373	0			-0.00100173	0
-0.00200373	0			-0.00100173	0
-0.00200373	0			-0.00100173	0
-0.00200373	0			-0.00100173	0
-0.00200373	0			-0.00100173	0
-0.00200373	0			-0.00100173	0
-0.00200373	0			-0.00100173	0
-0.00200373	0			-0.00100173	0
-0.00200373	0			-0.00100173	0
-0.00200373	0			-0.00100173	0
-0.00200373	0			-0.00100173	0
-0.00200373	0			-0.00100173	0
-0.00200373	0			-0.00100173	0
-0.00200373	0			-0.00100173	0
-0.00200372	0			-0.00100173	0
-0.00200372	0			-0.00100172	0
-0.00200372	0			-0.00100172	0
-0.00200372	0			-0.00100172	0
-0.00200372	0			-0.00100172	0
-0.00200372	0			-0.00100172	0
-0.00200372	0			-0.00100172	0
-0.00200372	0			-0.00100172	0
-0.00200372	0			-0.00100172	0
-0.00200372	0			-0.00100172	0
-0.00200372	0			-0.00100172	0
-0.00200372	0			-0.00100172	0
-0.00200372	0			-0.00100172	0
-0.00200372	0			-0.00100172	0
-0.00200372	0			-0.00100172	0
-0.00200372	0			-0.00100172	0
-0.00200372	0			-0.00100172	0
-0.00200372	0			-0.00100172	0
-0.00200372	0			-0.00100172	0
-0.00200372	0			-0.00100172	0
-0.00200372	0			-0.00100172	0
-0.00200372	0			-0.00100172	0
-0.00200372	0			-0.00100172	0
-0.00200372	0			-0.00100172	0
-0.00200372	0			-0.00100172	0
-0.00200371	0			-0.00100172	0
-0.00200371	0			-0.00100171	0
-0.00200371	0			-0.00100171	0
-0.00200371	0			-0.00100171	0
-0.00200371	0			-0.00100171	0
-0.00200371	0			-0.00100171	0
-0.00200371	0			-0.00100171	0.08
-0.00200371	0			-0.00100171	0
-0.00200371	0			-0.00100171	0
-0.00200371	0			-0.00100171	0
-0.00200371	0			-0.00100171	0
-0.00200371	0			-0.00100171	0
-0.00200371	0			-0.00100171	0
-0.00200371	0			-0.00100171	0
-0.00200371	0			-0.00100171	0
-0.00200371	0			-0.00100171	0
-0.00200371	0			-0.00100171	0
-0.00200371	0			-0.00100171	0
-0.00200371	0			-0.00100171	0
-0.00200371	0			-0.00100171	0
-0.00200371	0			-0.00100171	0
-0.00200371	0			-0.00100171	0
-0.00200371	0			-0.00100171	0
-0.00200371	0			-0.00100171	0
-0.00200371	0			-0.00100171	0
-0.0020037	0			-0.00100171	0
-0.0020037	0			-0.0010017	0
-0.0020037	0			-0.0010017	0
-0.0020037	0			-0.0010017	0
-0.0020037	0.08			-0.0010017	-0.08
-0.0020037	0			-0.0010017	0
-0.0020037	0			-0.0010017	0
-0.0020037	0			-0.0010017	0
-0.0020037	0			-0.0010017	0
-0.0020037	0			-0.0010017	0
-0.0020037	0			-0.0010017	0
-0.0020037	0			-0.0010017	0
-0.0020037	-0.08			-0.0010017	0
-0.0020037	0			-0.0010017	0
-0.0020037	0			-0.0010017	0
-0.0020037	0			-0.0010017	0
-0.0020037	0			-0.0010017	0
-0.0020037	0			-0.0010017	0
-0.0020037	0			-0.0010017	0
-0.0020037	0			-0.0010017	0
-0.0020037	0			-0.0010017	0
-0.0020037	0			-0.0010017	0
-0.0020037	0			-0.0010017	0
-0.0020037	0			-0.0010017	0
-0.0020037	0			-0.0010017	0
-0.00200369	0			-0.0010017	0
-0.00200369	0			-0.00100169	0
-0.00200369	0			-0.00100169	0
-0.00200369	0			-0.00100169	0
-0.00200369	0			-0.00100169	0
-0.00200369	0			-0.00100169	0
-0.00200369	0			-0.00100169	0
-0.00200369	0			-0.00100169	0
-0.00200369	0			-0.00100169	0
-0.00200369	0			-0.00100169	0
-0.00200369	0			-0.00100169	0
-0.00200369	0			-0.00100169	0
-0.00200369	0			-0.00100169	0
-0.00200369	0			-0.00100169	0
-0.00200369	0			-0.00100169	0
-0.00200369	0			-0.00100169	0
-0.00200369	0			-0.00100169	0
-0.00200369	0			-0.00100169	0
-0.00200369	0			-0.00100169	0
-0.00200369	0			-0.00100169	0
-0.00200369	0			-0.00100169	0.08
-0.00200369	-0.08			-0.00100169	0
-0.00200369	0			-0.00100169	0
-0.00200369	0			-0.00100169	0
-0.00200369	0			-0.00100169	0
-0.00200368	0			-0.00100169	0
-0.00200368	0			-0.00100168	0
-0.00200368	0			-0.00100168	0
-0.00200368	0			-0.00100168	0
-0.00200368	0			-0.00100168	0
-0.00200368	0			-0.00100168	0
-0.00200368	0			-0.00100168	0
-0.00200368	0			-0.00100168	0
-0.00200368	0			-0.00100168	0
-0.00200368	0			-0.00100168	0
-0.00200368	0			-0.00100168	0
-0.00200368	0			-0.00100168	0
-0.00200368	0			-0.00100168	0
-0.00200368	0			-0.00100168	0
-0.00200368	0			-0.00100168	-0.08
-0.00200368	0			-0.00100168	0
-0.00200368	0			-0.00100168	0
-0.00200368	0			-0.00100168	0
-0.00200368	0			-0.00100168	0
-0.00200368	0			-0.00100168	0
-0.00200368	0			-0.00100168	0
-0.00200368	0			-0.00100168	0
-0.00200368	0			-0.00100168	0
-0.00200368	0.08			-0.00100168	0
-0.00200368	0.08			-0.00100168	0
-0.00200367	0			-0.00100168	0
-0.00200367	0			-0.00100167	0
-0.00200367	0			-0.00100167	0
-0.00200367	0			-0.00100167	0
-0.00200367	0			-0.00100167	0
-0.00200367	0			-0.00100167	0
-0.00200367	0			-0.00100167	0
-0.00200367	0			-0.00100167	0
-0.00200367	0			-0.00100167	0
-0.00200367	0			-0.00100167	0
-0.00200367	0			-0.00100167	0
-0.00200367	0			-0.00100167	0
-0.00200367	0			-0.00100167	0
-0.00200367	0			-0.00100167	0
-0.00200367	0			-0.00100167	0
-0.00200367	0			-0.00100167	0
-0.00200367	0			-0.00100167	0
-0.00200367	0			-0.00100167	0
-0.00200367	0			-0.00100167	0
-0.00200367	0			-0.00100167	0
-0.00200367	0			-0.00100167	0
-0.00200367	0			-0.00100167	0
-0.00200367	0			-0.00100167	0
-0.00200367	0			-0.00100167	0
-0.00200367	0			-0.00100167	0
-0.00200366	0			-0.00100167	0
-0.00200366	0			-0.00100166	0
-0.00200366	0			-0.00100166	0
-0.00200366	0			-0.00100166	0
-0.00200366	0			-0.00100166	0
-0.00200366	0			-0.00100166	0
-0.00200366	0			-0.00100166	0
-0.00200366	0			-0.00100166	0
-0.00200366	0			-0.00100166	0
-0.00200366	0			-0.00100166	0.08
-0.00200366	0			-0.00100166	0
-0.00200366	0			-0.00100166	0
-0.00200366	0			-0.00100166	0
-0.00200366	0			-0.00100166	0
-0.00200366	0			-0.00100166	0
-0.00200366	0			-0.00100166	0
-0.00200366	-0.08			-0.00100166	0
-0.00200366	0			-0.00100166	0
-0.00200366	0			-0.00100166	0
-0.00200366	0			-0.00100166	0
-0.00200366	0			-0.00100166	0
-0.00200366	0			-0.00100166	0
-0.00200366	0			-0.00100166	0
-0.00200366	0			-0.00100166	0
-0.00200366	0			-0.00100166	0
-0.00200365	-0.08			-0.00100166	0
-0.00200365	0			-0.00100165	0
-0.00200365	0			-0.00100165	0
-0.00200365	0			-0.00100165	0
-0.00200365	0			-0.00100165	0
-0.00200365	0			-0.00100165	0
-0.00200365	0			-0.00100165	0
-0.00200365	0			-0.00100165	0
-0.00200365	0			-0.00100165	0
-0.00200365	0			-0.00100165	0.08
-0.00200365	0			-0.00100165	0
-0.00200365	0			-0.00100165	0
-0.00200365	0			-0.00100165	0
-0.00200365	0			-0.00100165	0
-0.00200365	0			-0.00100165	0
-0.00200365	0			-0.00100165	0
-0.00200365	0.08			-0.00100165	0
-0.00200365	0			-0.00100165	0
-0.00200365	0			-0.00100165	0
-0.00200365	0			-0.00100165	0
-0.00200365	0			-0.00100165	0
-0.00200365	0			-0.00100165	0
-0.00200365	0			-0.00100165	0
-0.00200365	0			-0.00100165	0
-0.00200365	0			-0.00100165	0
-0.00200364	0			-0.00100165	0
-0.00200364	0			-0.00100164	0
-0.00200364	0			-0.00100164	0
-0.00200364	0			-0.00100164	0
-0.00200364	0			-0.00100164	0
-0.00200364	0			-0.00100164	0
-0.00200364	0			-0.00100164	0
-0.00200364	0			-0.00100164	0
-0.00200364	0.08			-0.00100164	0
-0.00200364	0			-0.00100164	0
-0.00200364	0			-0.00100164	0
-0.00200364	0			-0.00100164	0
-0.00200364	0			-0.00100164	0
-0.00200364	0			-0.00100164	0
-0.00200364	0			-0.00100164	0
-0.00200364	0			-0.00100164	0
-0.00200364	0			-0.00100164	0
-0.00200364	0			-0.00100164	0
-0.00200364	0			-0.00100164	0
-0.00200364	-0.08			-0.00100164	0
-0.00200364	0			-0.00100164	0
-0.00200364	0			-0.00100164	0
-0.00200364	0			-0.00100164	0
-0.00200364	0			-0.00100164	0
-0.00200364	0			-0.00100164	0
-0.00200363	-0.08			-0.00100164	0.08
-0.00200363	0			-0.00100163	0
-0.00200363	0			-0.00100163	0
-0.00200363	0			-0.00100163	0
-0.00200363	0			-0.00100163	0
-0.00200363	0			-0.00100163	0
-0.00200363	0			-0.00100163	0
-0.00200363	0			-0.00100163	0
-0.00200363	0			-0.00100163	0
-0.00200363	0			-0.00100163	0
-0.00200363	0			-0.00100163	0
-0.00200363	0			-0.00100163	0
-0.00200363	0			-0.00100163	0
-0.00200363	0			-0.00100163	0
-0.00200363	0			-0.00100163	0
-0.00200363	0			-0.00100163	0
-0.00200363	0			-0.00100163	0
-0.00200363	0			-0.00100163	0
-0.00200363	0			-0.00100163	0
-0.00200363	0			-0.00100163	0
-0.00200363	0			-0.00100163	0
-0.00200363	0			-0.00100163	0
-0.00200363	0.08			-0.00100163	0
-0.00200363	0			-0.00100163	0
-0.00200363	0			-0.00100163	0
-0.00200362	0			-0.00100163	0
-0.00200362	0			-0.00100162	0
-0.00200362	0			-0.00100162	0
-0.00200362	0			-0.00100162	0
-0.00200362	0			-0.00100162	0
-0.00200362	0			-0.00100162	0
-0.00200362	0			-0.00100162	0
-0.00200362	0			-0.00100162	0
-0.00200362	0			-0.00100162	0
-0.00200362	0			-0.00100162	0
-0.00200362	0			-0.00100162	0
-0.00200362	0			-0.00100162	0
-0.00200362	0			-0.00100162	0
-0.00200362	0			-0.00100162	0
-0.00200362	0			-0.00100162	0
-0.00200362	0			-0.00100162	0
-0.00200362	0			-0.00100162	0
-0.00200362	0			-0.00100162	0
-0.00200362	0			-0.00100162	0
-0.00200362	0			-0.00100162	0
-0.00200362	0			-0.00100162	0
-0.00200362	0			-0.00100162	0
-0.00200362	0			-0.00100162	0
-0.00200362	0			-0.00100162	0
-0.00200362	0			-0.00100162	0
-0.00200361	0			-0.00100162	0
-0.00200361	0			-0.00100161	0
-0.00200361	0			-0.00100161	0
-0.00200361	0			-0.00100161	0
-0.00200361	0			-0.00100161	0
-0.00200361	0			-0.00100161	0
-0.00200361	0			-0.00100161	0
-0.00200361	0			-0.00100161	0
-0.00200361	0			-0.00100161	0
-0.00200361	0			-0.00100161	0
-0.00200361	0			-0.00100161	0
-0.00200361	0			-0.00100161	0
-0.00200361	0			-0.00100161	0
-0.00200361	0			-0.00100161	0
-0.00200361	0			-0.00100161	0
-0.00200361	0			-0.00100161	0
-0.00200361	0			-0.00100161	0
-0.00200361	0			-0.00100161	0.08
-0.00200361	0.08			-0.00100161	0
-0.00200361	0			-0.00100161	0
-0.00200361	0			-0.00100161	0
-0.00200361	0			-0.00100161	0
-0.00200361	0			-0.00100161	0
-0.00200361	0			-0.00100161	0
-0.00200361	0			-0.00100161	0
-0.0020036	0			-0.00100161	0
-0.0020036	0			-0.0010016	0
-0.0020036	0			-0.0010016	0
-0.0020036	0			-0.0010016	0
-0.0020036	0			-0.0010016	0
-0.0020036	0			-0.0010016	0
-0.0020036	0			-0.0010016	0
-0.0020036	0			-0.0010016	0
-0.0020036	0			-0.0010016	0
-0.0020036	0			-0.0010016	0
-0.0020036	0			-0.0010016	0
-0.0020036	0			-0.0010016	0
-0.0020036	0			-0.0010016	0
-0.0020036	0			-0.0010016	0
-0.0020036	0			-0.0010016	0
-0.0020036	0			-0.0010016	0
-0.0020036	0			-0.0010016	0
-0.0020036	0			-0.0010016	0
-0.0020036	0			-0.0010016	0
-0.0020036	0			-0.0010016	0
-0.0020036	0			-0.0010016	0
-0.0020036	0			-0.0010016	0
-0.0020036	0			-0.0010016	0
-0.0020036	0			-0.0010016	0
-0.0020036	0			-0.0010016	0
-0.00200359	0			-0.0010016	0
-0.00200359	0			-0.00100159	0
-0.00200359	0			-0.00100159	0
-0.00200359	0			-0.00100159	0
-0.00200359	0			-0.00100159	0
-0.00200359	0			-0.00100159	0
-0.00200359	0			-0.00100159	0
-0.00200359	0			-0.00100159	0
-0.00200359	0			-0.00100159	0
-0.00200359	0			-0.00100159	0
-0.00200359	0			-0.00100159	0
-0.00200359	0			-0.00100159	0
-0.00200359	0			-0.00100159	0
-0.00200359	0			-0.00100159	0
-0.00200359	0			-0.00100159	0
-0.00200359	0			-0.00100159	0
-0.00200359	0			-0.00100159	0
-0.00200359	0			-0.00100159	0
-0.00200359	-0.08			-0.00100159	0
-0.00200359	0			-0.00100159	0
-0.00200359	0			-0.00100159	0
-0.00200359	0			-0.00100159	0
-0.00200359	0			-0.00100159	0
-0.00200359	0			-0.00100159	0
-0.00200359	0			-0.00100159	0
-0.00200358	0			-0.00100159	0
-0.00200358	0			-0.00100158	0
-0.00200358	0			-0.00100158	0
-0.00200358	0			-0.00100158	0
-0.00200358	0			-0.00100158	0
-0.00200358	0			-0.00100158	0
-0.00200358	0			-0.00100158	0
-0.00200358	0			-0.00100158	0
-0.00200358	0			-0.00100158	0
-0.00200358	0			-0.00100158	0
-0.00200358	0			-0.00100158	0
-0.00200358	0			-0.00100158	0
-0.00200358	0			-0.00100158	0
-0.00200358	0			-0.00100158	0
-0.00200358	0			-0.00100158	0
-0.00200358	0			-0.00100158	0
-0.00200358	0			-0.00100158	0
-0.00200358	0			-0.00100158	0
-0.00200358	0			-0.00100158	0
-0.00200358	0			-0.00100158	0
-0.00200358	0			-0.00100158	0
-0.00200358	0			-0.00100158	0
-0.00200358	0			-0.00100158	0
-0.00200358	0			-0.00100158	0
-0.00200358	0			-0.00100158	0
-0.00200357	0			-0.00100158	0
-0.00200357	0			-0.00100157	0
-0.00200357	0			-0.00100157	0
-0.00200357	0			-0.00100157	0
-0.00200357	0			-0.00100157	0
-0.00200357	0.08			-0.00100157	0
-0.00200357	0			-0.00100157	0
-0.00200357	0			-0.00100157	0
-0.00200357	0			-0.00100157	0
-0.00200357	0			-0.00100157	0
-0.00200357	0			-0.00100157	0
-0.00200357	0			-0.00100157	0
-0.00200357	0			-0.00100157	0
-0.00200357	0			-0.00100157	0
-0.00200357	0			-0.00100157	0
-0.00200357	0			-0.00100157	0
-0.00200357	0			-0.00100157	0
-0.00200357	0			-0.00100157	0
-0.00200357	0			-0.00100157	0
-0.00200357	0			-0.00100157	0
-0.00200357	0			-0.00100157	0
-0.00200357	0			-0.00100157	0
-0.00200357	0			-0.00100157	0
-0.00200357	0			-0.00100157	0
-0.00200357	-0.08			-0.00100157	0
-0.00200356	0			-0.00100157	0
-0.00200356	0			-0.00100156	0
-0.00200356	0			-0.00100156	0
-0.00200356	0			-0.00100156	0
-0.00200356	0			-0.00100156	0
-0.00200356	0			-0.00100156	0
-0.00200356	0			-0.00100156	0
-0.00200356	0			-0.00100156	0
-0.00200356	0			-0.00100156	0
-0.00200356	0			-0.00100156	0
-0.00200356	0			-0.00100156	0
-0.00200356	0			-0.00100156	0
-0.00200356	0			-0.00100156	0
-0.00200356	0			-0.00100156	0
-0.00200356	0			-0.00100156	0
-0.00200356	0			-0.00100156	0
-0.00200356	0			-0.00100156	0
-0.00200356	0			-0.00100156	0
-0.00200356	0			-0.00100156	0
-0.00200356	0			-0.00100156	0
-0.00200356	0			-0.00100156	0
-0.00200356	0			-0.00100156	0
-0.00200356	0			-0.00100156	0
-0.00200356	0			-0.00100156	0
-0.00200356	0			-0.00100156	0
-0.00200355	0			-0.00100156	0
-0.00200355	0			-0.00100155	0
-0.00200355	0			-0.00100155	0
-0.00200355	0			-0.00100155	0
-0.00200355	0			-0.00100155	0
-0.00200355	0			-0.00100155	0
-0.00200355	0			-0.00100155	0
-0.00200355	0			-0.00100155	0
-0.00200355	0			-0.00100155	0
-0.00200355	0			-0.00100155	0
-0.00200355	0			-0.00100155	0
-0.00200355	0			-0.00100155	0
-0.00200355	0			-0.00100155	0
-0.00200355	0			-0.00100155	0
-0.00200355	0			-0.00100155	0
-0.00200355	0			-0.00100155	-0.08
-0.00200355	0			-0.00100155	0
-0.00200355	0			-0.00100155	0
-0.00200355	0			-0.00100155	0
-0.00200355	0			-0.00100155	0
-0.00200355	0			-0.00100155	0
-0.00200355	0			-0.00100155	0
-0.00200355	0			-0.00100155	0
-0.00200355	0			-0.00100155	0
-0.00200355	0			-0.00100155	0
-0.00200354	0			-0.00100155	0
-0.00200354	0			-0.00100154	0
-0.00200354	0			-0.00100154	0
-0.00200354	0			-0.00100154	0
-0.00200354	0			-0.00100154	0
-0.00200354	0			-0.00100154	0
-0.00200354	0			-0.00100154	0
-0.00200354	0			-0.00100154	0
-0.00200354	0			-0.00100154	0
-0.00200354	0			-0.00100154	0
-0.00200354	0			-0.00100154	0
-0.00200354	0			-0.00100154	0
-0.00200354	0			-0.00100154	0
-0.00200354	0			-0.00100154	0
-0.00200354	0			-0.00100154	0
-0.00200354	0			-0.00100154	0
-0.00200354	0			-0.00100154	0
-0.00200354	0			-0.00100154	0
-0.00200354	0			-0.00100154	0
-0.00200354	0			-0.00100154	0
-0.00200354	0			-0.00100154	0
-0.00200354	0			-0.00100154	0
-0.00200354	0			-0.00100154	0
-0.00200354	0			-0.00100154	-0.08
-0.00200354	0			-0.00100154	0
-0.00200353	0			-0.00100154	0
-0.00200353	0			-0.00100153	0
-0.00200353	0			-0.00100153	0
-0.00200353	0			-0.00100153	0
-0.00200353	0			-0.00100153	0
-0.00200353	0			-0.00100153	0
-0.00200353	0			-0.00100153	0
-0.00200353	0			-0.00100153	0
-0.00200353	0			-0.00100153	0
-0.00200353	0			-0.00100153	0
-0.00200353	0			-0.00100153	0
-0.00200353	0			-0.00100153	0
-0.00200353	0			-0.00100153	0
-0.00200353	0			-0.00100153	0
-0.00200353	0			-0.00100153	0
-0.00200353	0			-0.00100153	0
-0.00200353	0			-0.00100153	0
-0.00200353	0			-0.00100153	0
-0.00200353	0			-0.00100153	0
-0.00200353	0			-0.00100153	0
-0.00200353	0			-0.00100153	0
-0.00200353	0			-0.00100153	0
-0.00200353	0			-0.00100153	0
-0.00200353	0			-0.00100153	0
-0.00200353	0			-0.00100153	0
-0.00200352	0			-0.00100153	0
-0.00200352	0			-0.00100152	0
-0.00200352	0			-0.00100152	0
-0.00200352	0			-0.00100152	0
-0.00200352	0			-0.00100152	0
-0.00200352	0			-0.00100152	0
-0.00200352	0			-0.00100152	0
-0.00200352	0			-0.00100152	0
-0.00200352	0			-0.00100152	0
-0.00200352	0			-0.00100152	0
-0.00200352	0			-0.00100152	0
-0.00200352	0			-0.00100152	0
-0.00200352	0			-0.00100152	0
-0.00200352	0			-0.00100152	0
-0.00200352	0			-0.00100152	0
-0.00200352	0			-0.00100152	0
-0.00200352	0			-0.00100152	0
-0.00200352	0			-0.00100152	0
-0.00200352	0			-0.00100152	0
-0.00200352	0			-0.00100152	0
-0.00200352	0			-0.00100152	0
-0.00200352	0			-0.00100152	0
-0.00200352	0			-0.00100152	0
-0.00200352	0			-0.00100152	0
-0.00200352	0			-0.00100152	0
-0.00200351	0			-0.00100152	0
-0.00200351	0			-0.00100151	0
-0.00200351	0			-0.00100151	0
-0.00200351	0			-0.00100151	0
-0.00200351	0			-0.00100151	0
-0.00200351	0			-0.00100151	0
-0.00200351	0			-0.00100151	0
-0.00200351	0			-0.00100151	0
-0.00200351	0			-0.00100151	0
-0.00200351	0			-0.00100151	0
-0.00200351	0			-0.00100151	0
-0.00200351	0			-0.00100151	0
-0.00200351	0			-0.00100151	0
-0.00200351	0			-0.00100151	0
-0.00200351	0			-0.00100151	0
-0.00200351	0			-0.00100151	0
-0.00200351	0			-0.00100151	0
-0.00200351	0			-0.00100151	0
-0.00200351	0			-0.00100151	0
-0.00200351	0			-0.00100151	0
-0.00200351	0			-0.00100151	0
-0.00200351	0			-0.00100151	0
-0.00200351	0			-0.00100151	0
-0.00200351	0			-0.00100151	0
-0.00200351	0			-0.00100151	0
-0.0020035	0			-0.00100151	0
-0.0020035	0			-0.0010015	0
-0.0020035	0			-0.0010015	0
-0.0020035	0			-0.0010015	0
-0.0020035	0			-0.0010015	0
-0.0020035	0			-0.0010015	0
-0.0020035	0			-0.0010015	0
-0.0020035	-0.08			-0.0010015	0
-0.0020035	0			-0.0010015	0
-0.0020035	0			-0.0010015	0
-0.0020035	-0.08			-0.0010015	0
-0.0020035	-0.08			-0.0010015	0
-0.0020035	0			-0.0010015	0
-0.0020035	0			-0.0010015	0
-0.0020035	0			-0.0010015	0
-0.0020035	0			-0.0010015	0
-0.0020035	0			-0.0010015	0.08
-0.0020035	0			-0.0010015	0
-0.0020035	0			-0.0010015	0
-0.0020035	0			-0.0010015	0
-0.0020035	0			-0.0010015	0
-0.0020035	0			-0.0010015	0
-0.0020035	0			-0.0010015	0
-0.0020035	0			-0.0010015	0
-0.0020035	0			-0.0010015	0
-0.00200349	0			-0.0010015	0
-0.00200349	0			-0.00100149	0
-0.00200349	0			-0.00100149	0
-0.00200349	0			-0.00100149	0
-0.00200349	0			-0.00100149	0
-0.00200349	0			-0.00100149	0
-0.00200349	0			-0.00100149	0
-0.00200349	0			-0.00100149	0
-0.00200349	0			-0.00100149	0
-0.00200349	0			-0.00100149	0
-0.00200349	0			-0.00100149	0
-0.00200349	0			-0.00100149	0
-0.00200349	0			-0.00100149	0
-0.00200349	0			-0.00100149	0
-0.00200349	0.08			-0.00100149	0
-0.00200349	0			-0.00100149	0
-0.00200349	0			-0.00100149	0
-0.00200349	0			-0.00100149	0
-0.00200349	0			-0.00100149	0
-0.00200349	0			-0.00100149	0
-0.00200349	0			-0.00100149	0
-0.00200349	0			-0.00100149	0
-0.00200349	0			-0.00100149	0
-0.00200349	0			-0.00100149	0
-0.00200349	0			-0.00100149	0
-0.00200348	0			-0.00100149	-0.08
-0.00200348	0			-0.00100148	0
-0.00200348	0			-0.00100148	0
-0.00200348	0			-0.00100148	0
-0.00200348	0			-0.00100148	0
-0.00200348	0			-0.00100148	0
-0.00200348	0			-0.00100148	0
-0.00200348	0			-0.00100148	0
-0.00200348	0			-0.00100148	0
-0.00200348	0			-0.00100148	0
-0.00200348	0			-0.00100148	0
-0.00200348	0			-0.00100148	0
-0.00200348	0			-0.00100148	0
-0.00200348	0			-0.00100148	0
-0.00200348	0			-0.00100148	0
-0.00200348	0			-0.00100148	0
-0.00200348	0			-0.00100148	0
-0.00200348	0			-0.00100148	0
-0.00200348	0			-0.00100148	0
-0.00200348	0			-0.00100148	0
-0.00200348	0			-0.00100148	0
-0.00200348	0			-0.00100148	0
-0.00200348	0			-0.00100148	0
-0.00200348	0			-0.00100148	0
-0.00200348	0			-0.00100148	0
-0.00200347	0			-0.00100148	0
-0.00200347	0			-0.00100147	0
-0.00200347	0			-0.00100147	0
-0.00200347	0			-0.00100147	0
-0.00200347	0			-0.00100147	0
-0.00200347	0			-0.00100147	0
-0.00200347	0			-0.00100147	0
-0.00200347	0			-0.00100147	0
-0.00200347	0			-0.00100147	0
-0.00200347	0			-0.00100147	0
-0.00200347	0			-0.00100147	0
-0.00200347	0			-0.00100147	0
-0.00200347	0			-0.00100147	0
-0.00200347	0			-0.00100147	0
-0.00200347	0			-0.00100147	0
-0.00200347	0			-0.00100147	0
-0.00200347	0			-0.00100147	0
-0.00200347	0			-0.00100147	0
-0.00200347	0			-0.00100147	0
-0.00200347	0			-0.00100147	0.08
-0.00200347	0			-0.00100147	0
-0.00200347	0			-0.00100147	0
-0.00200347	0			-0.00100147	0
-0.00200347	0			-0.00100147	0
-0.00200347	0			-0.00100147	0
-0.00200346	0			-0.00100147	0
-0.00200346	0			-0.00100146	0
-0.00200346	0			-0.00100146	0
-0.00200346	0			-0.00100146	0
-0.00200346	0			-0.00100146	0
-0.00200346	0			-0.00100146	0.08
-0.00200346	0			-0.00100146	0
-0.00200346	0			-0.00100146	0
-0.00200346	0			-0.00100146	0
-0.00200346	0			-0.00100146	0
-0.00200346	0			-0.00100146	0
-0.00200346	0			-0.00100146	0
-0.00200346	0			-0.00100146	0
-0.00200346	0			-0.00100146	0
-0.00200346	0			-0.00100146	0
-0.00200346	0			-0.00100146	0
-0.00200346	0			-0.00100146	0
-0.00200346	0			-0.00100146	0
-0.00200346	-0.08			-0.00100146	0
-0.00200346	0			-0.00100146	0
-0.00200346	0			-0.00100146	0
-0.00200346	0			-0.00100146	0
-0.00200346	0			-0.00100146	0
-0.00200346	0			-0.00100146	0
-0.00200346	0			-0.00100146	0
-0.00200345	0			-0.00100146	0
-0.00200345	0			-0.00100145	0
-0.00200345	0			-0.00100145	0
-0.00200345	0			-0.00100145	0
-0.00200345	0			-0.00100145	0
-0.00200345	0			-0.00100145	0
-0.00200345	0			-0.00100145	0
-0.00200345	0			-0.00100145	0
-0.00200345	0			-0.00100145	0
-0.00200345	0			-0.00100145	0
-0.00200345	0			-0.00100145	0
-0.00200345	0			-0.00100145	0
-0.00200345	0			-0.00100145	0
-0.00200345	0			-0.00100145	0.08
-0.00200345	0			-0.00100145	0
-0.00200345	0			-0.00100145	0
-0.00200345	0			-0.00100145	0
-0.00200345	0			-0.00100145	-0.08
-0.00200345	0			-0.00100145	0
-0.00200345	0			-0.00100145	0
-0.00200345	0			-0.00100145	0
-0.00200345	0			-0.00100145	0
-0.00200345	0			-0.00100145	0
-0.00200345	0			-0.00100145	0
-0.00200345	0			-0.00100145	0
-0.00200344	0			-0.00100145	0
-0.00200344	0			-0.00100144	0
-0.00200344	0			-0.00100144	0
-0.00200344	0			-0.00100144	0
-0.00200344	0			-0.00100144	0
-0.00200344	0			-0.00100144	0
-0.00200344	0			-0.00100144	0
-0.00200344	0			-0.00100144	0
-0.00200344	0			-0.00100144	0
-0.00200344	0			-0.00100144	0
-0.00200344	0			-0.00100144	0
-0.00200344	0			-0.00100144	0
-0.00200344	0			-0.00100144	0
-0.00200344	0			-0.00100144	0
-0.00200344	0			-0.00100144	-0.08
-0.00200344	0			-0.00100144	0
-0.00200344	0			-0.00100144	0
-0.00200344	0			-0.00100144	0
-0.00200344	0			-0.00100144	0
-0.00200344	0			-0.00100144	0
-0.00200344	0			-0.00100144	0
-0.00200344	0			-0.00100144	0
-0.00200344	0			-0.00100144	0
-0.00200344	0			-0.00100144	0
-0.00200344	0			-0.00100144	0
-0.00200343	0			-0.00100144	0
-0.00200343	0			-0.00100143	0
-0.00200343	0			-0.00100143	0
-0.00200343	0			-0.00100143	0
-0.00200343	0			-0.00100143	0
-0.00200343	0			-0.00100143	0
-0.00200343	0			-0.00100143	0
-0.00200343	0			-0.00100143	0
-0.00200343	0			-0.00100143	0
-0.00200343	0			-0.00100143	0
-0.00200343	0			-0.00100143	0
-0.00200343	0			-0.00100143	0
-0.00200343	0			-0.00100143	0
-0.00200343	0			-0.00100143	0
-0.00200343	0			-0.00100143	0
-0.00200343	0			-0.00100143	0
-0.00200343	0			-0.00100143	0
-0.00200343	0			-0.00100143	0
-0.00200343	0			-0.00100143	0
-0.00200343	0			-0.00100143	0
-0.00200343	0			-0.00100143	0
-0.00200343	0			-0.00100143	0
-0.00200343	0			-0.00100143	0
-0.00200343	0			-0.00100143	0
-0.00200343	0			-0.00100143	0
-0.00200342	0			-0.00100143	0
-0.00200342	0			-0.00100142	0
-0.00200342	0			-0.00100142	0
-0.00200342	0			-0.00100142	0
-0.00200342	0			-0.00100142	0
-0.00200342	0			-0.00100142	0
-0.00200342	0			-0.00100142	0
-0.00200342	0			-0.00100142	0
-0.00200342	0			-0.00100142	-0.08
-0.00200342	0			-0.00100142	0
-0.00200342	-0.08			-0.00100142	0
-0.00200342	0			-0.00100142	-0.08
-0.00200342	0			-0.00100142	0
-0.00200342	0			-0.00100142	0
-0.00200342	0			-0.00100142	0
-0.00200342	0			-0.00100142	0.08
-0.00200342	0			-0.00100142	0
-0.00200342	0			-0.00100142	0
-0.00200342	0			-0.00100142	0
-0.00200342	0			-0.00100142	0
-0.00200342	0			-0.00100142	0
-0.00200342	0			-0.00100142	0
-0.00200342	0			-0.00100142	0
-0.00200342	0			-0.00100142	0
-0.00200342	0			-0.00100142	0
-0.00200341	0			-0.00100142	0
-0.00200341	0			-0.00100141	-0.08
-0.00200341	0			-0.00100141	0
-0.00200341	0			-0.00100141	0
-0.00200341	0			-0.00100141	0
-0.00200341	0			-0.00100141	0
-0.00200341	0			-0.00100141	0
-0.00200341	0			-0.00100141	0
-0.00200341	-0.08			-0.00100141	0
-0.00200341	0			-0.00100141	0
-0.00200341	0			-0.00100141	0
-0.00200341	0			-0.00100141	0
-0.00200341	0			-0.00100141	0
-0.00200341	0			-0.00100141	0
-0.00200341	0			-0.00100141	0
-0.00200341	0			-0.00100141	0
-0.00200341	0			-0.00100141	0
-0.00200341	0			-0.00100141	0
-0.00200341	0			-0.00100141	0
-0.00200341	0			-0.00100141	0
-0.00200341	0.08			-0.00100141	0
-0.00200341	0			-0.00100141	0
-0.00200341	0			-0.00100141	0
-0.00200341	0			-0.00100141	0
-0.00200341	0			-0.00100141	0
-0.0020034	0			-0.00100141	0
-0.0020034	0			-0.0010014	0
-0.0020034	0			-0.0010014	0
-0.0020034	0			-0.0010014	0
-0.0020034	0			-0.0010014	0
-0.0020034	0			-0.0010014	0
-0.0020034	0			-0.0010014	0
-0.0020034	0			-0.0010014	0
-0.0020034	0			-0.0010014	0
-0.0020034	0			-0.0010014	0
-0.0020034	0			-0.0010014	0
-0.0020034	0			-0.0010014	0
-0.0020034	0			-0.0010014	0
-0.0020034	0			-0.0010014	0
-0.0020034	0			-0.0010014	0
-0.0020034	0			-0.0010014	0
-0.0020034	0			-0.0010014	0
-0.0020034	0			-0.0010014	0
-0.0020034	0			-0.0010014	0
-0.0020034	0			-0.0010014	0
-0.0020034	0			-0.0010014	0
-0.0020034	0			-0.0010014	0
-0.0020034	0			-0.0010014	0
-0.0020034	0			-0.0010014	0
-0.0020034	0			-0.0010014	0
-0.00200339	0			-0.0010014	0
-0.00200339	0			-0.00100139	0
-0.00200339	0			-0.00100139	0
-0.00200339	0			-0.00100139	0
-0.00200339	0			-0.00100139	0
-0.00200339	0			-0.00100139	0
-0.00200339	0			-0.00100139	0
-0.00200339	0			-0.00100139	0
-0.00200339	0			-0.00100139	0
-0.00200339	0			-0.00100139	0
-0.00200339	0			-0.00100139	0.08
-0.00200339	0			-0.00100139	0
-0.00200339	0			-0.00100139	0
-0.00200339	0			-0.00100139	0
-0.00200339	0			-0.00100139	0
-0.00200339	0			-0.00100139	0
-0.00200339	0			-0.00100139	0
-0.00200339	0			-0.00100139	0
-0.00200339	0			-0.00100139	0
-0.00200339	-0.08			-0.00100139	0
-0.00200339	0			-0.00100139	0
-0.00200339	0			-0.00100139	0
-0.00200339	0			-0.00100139	0
-0.00200339	0			-0.00100139	0
-0.00200339	0			-0.00100139	-0.08
-0.00200338	0			-0.00100139	0
-0.00200338	0			-0.00100138	0
-0.00200338	0			-0.00100138	0
-0.00200338	0			-0.00100138	0
-0.00200338	0			-0.00100138	0
-0.00200338	0			-0.00100138	0
-0.00200338	0			-0.00100138	0
-0.00200338	0			-0.00100138	0
-0.00200338	0			-0.00100138	0
-0.00200338	0			-0.00100138	0
-0.00200338	0			-0.00100138	0
-0.00200338	0			-0.00100138	0
-0.00200338	0			-0.00100138	0
-0.00200338	0			-0.00100138	0
-0.00200338	0			-0.00100138	0
-0.00200338	0			-0.00100138	0
-0.00200338	0			-0.00100138	0
-0.00200338	0			-0.00100138	0
-0.00200338	0			-0.00100138	0
-0.00200338	0			-0.00100138	0
-0.00200338	0			-0.00100138	0
-0.00200338	0			-0.00100138	0
-0.00200338	0			-0.00100138	0
-0.00200338	0			-0.00100138	0
-0.00200338	0			-0.00100138	0
-0.00200337	0			-0.00100138	0
-0.00200337	0			-0.00100137	0
-0.00200337	0			-0.00100137	0
-0.00200337	0			-0.00100137	0
-0.00200337	0			-0.00100137	0
-0.00200337	0			-0.00100137	0
-0.00200337	0			-0.00100137	0
-0.00200337	0.08			-0.00100137	0
-0.00200337	0			-0.00100137	0
-0.00200337	0			-0.00100137	0
-0.00200337	0			-0.00100137	0
-0.00200337	0			-0.00100137	0
-0.00200337	0			-0.00100137	0
-0.00200337	0			-0.00100137	0
-0.00200337	0			-0.00100137	0
-0.00200337	0			-0.00100137	0
-0.00200337	0			-0.00100137	0
-0.00200337	0			-0.00100137	0
-0.00200337	0			-0.00100137	0
-0.00200337	0			-0.00100137	0
-0.00200337	0			-0.00100137	0
-0.00200337	0			-0.00100137	0
-0.00200337	0			-0.00100137	0
-0.00200337	0			-0.00100137	0
-0.00200337	0			-0.00100137	0
-0.00200336	0			-0.00100137	0
-0.00200336	0			-0.00100136	0
-0.00200336	0			-0.00100136	0
-0.00200336	0			-0.00100136	0
-0.00200336	0			-0.00100136	0
-0.00200336	0			-0.00100136	0
-0.00200336	0			-0.00100136	0
-0.00200336	0.08			-0.00100136	0
-0.00200336	0			-0.00100136	0
-0.00200336	0			-0.00100136	0
-0.00200336	0			-0.00100136	0
-0.00200336	0			-0.00100136	0
-0.00200336	0			-0.00100136	0
-0.00200336	0			-0.00100136	0
-0.00200336	0			-0.00100136	0
-0.00200336	0			-0.00100136	0
-0.00200336	0			-0.00100136	0
-0.00200336	0			-0.00100136	0
-0.00200336	0			-0.00100136	0
-0.00200336	0			-0.00100136	0
-0.00200336	0			-0.00100136	0
-0.00200336	0			-0.00100136	0
-0.00200336	0			-0.00100136	0
-0.00200336	0			-0.00100136	0
-0.00200336	0			-0.00100136	0
-0.00200335	0			-0.00100136	0
-0.00200335	0			-0.00100135	0
-0.00200335	0			-0.00100135	0
-0.00200335	0			-0.00100135	0
-0.00200335	0			-0.00100135	0
-0.00200335	0			-0.00100135	0
-0.00200335	0			-0.00100135	0
-0.00200335	0			-0.00100135	0
-0.00200335	0			-0.00100135	0
-0.00200335	0			-0.00100135	0
-0.00200335	0			-0.00100135	0
-0.00200335	0			-0.00100135	0
-0.00200335	0			-0.00100135	0
-0.00200335	0			-0.00100135	0
-0.00200335	0			-0.00100135	0
-0.00200335	0			-0.00100135	0
-0.00200335	0			-0.00100135	0
-0.00200335	0			-0.00100135	0
-0.00200335	0			-0.00100135	0
-0.00200335	0			-0.00100135	0
-0.00200335	0			-0.00100135	0
-0.00200335	0			-0.00100135	0
-0.00200335	-0.08			-0.00100135	0
-0.00200335	0			-0.00100135	0
-0.00200335	0			-0.00100135	0
-0.00200334	0			-0.00100135	0
-0.00200334	0			-0.00100134	0
-0.00200334	0			-0.00100134	0
-0.00200334	0			-0.00100134	0
-0.00200334	0			-0.00100134	0
-0.00200334	0			-0.00100134	0
-0.00200334	0			-0.00100134	-0.08
-0.00200334	0			-0.00100134	0
-0.00200334	0			-0.00100134	0
-0.00200334	0			-0.00100134	0
-0.00200334	0			-0.00100134	0
-0.00200334	0			-0.00100134	0
-0.00200334	0			-0.00100134	0
-0.00200334	0			-0.00100134	0
-0.00200334	0			-0.00100134	0
-0.00200334	0			-0.00100134	0
-0.00200334	0			-0.00100134	0
-0.00200334	0			-0.00100134	0
-0.00200334	0			-0.00100134	0.08
-0.00200334	0			-0.00100134	0
-0.00200334	0			-0.00100134	0.08
-0.00200334	0.08			-0.00100134	0
-0.00200334	0			-0.00100134	0
-0.00200334	0			-0.00100134	0
-0.00200334	0			-0.00100134	0
-0.00200333	0			-0.00100134	0
-0.00200333	0			-0.00100133	0
-0.00200333	0			-0.00100133	0
-0.00200333	0			-0.00100133	0
-0.00200333	0			-0.00100133	0
-0.00200333	0			-0.00100133	0
-0.00200333	0			-0.00100133	0
-0.00200333	0			-0.00100133	0
-0.00200333	0			-0.00100133	0
-0.00200333	0			-0.00100133	0
-0.00200333	0			-0.00100133	0
-0.00200333	0			-0.00100133	0
-0.00200333	0			-0.00100133	0
-0.00200333	0			-0.00100133	0
-0.00200333	0			-0.00100133	0
-0.00200333	0			-0.00100133	0
-0.00200333	-0.08			-0.00100133	0
-0.00200333	0			-0.00100133	0
-0.00200333	0			-0.00100133	0
-0.00200333	0			-0.00100133	-0.08
-0.00200333	0			-0.00100133	0
-0.00200333	0			-0.00100133	0
-0.00200333	0			-0.00100133	0
-0.00200333	0			-0.00100133	0
-0.00200333	0			-0.00100133	0
-0.00200332	0			-0.00100133	0
-0.00200332	0			-0.00100132	0
-0.00200332	0			-0.00100132	0
-0.00200332	0			-0.00100132	0
-0.00200332	0			-0.00100132	0
-0.00200332	0			-0.00100132	0
-0.00200332	0			-0.00100132	0
-0.00200332	0			-0.00100132	0
-0.00200332	0			-0.00100132	0
-0.00200332	0			-0.00100132	0
-0.00200332	0			-0.00100132	0
-0.00200332	0			-0.00100132	0
-0.00200332	0			-0.00100132	0
-0.00200332	0			-0.00100132	0
-0.00200332	0			-0.00100132	0
-0.00200332	0			-0.00100132	0
-0.00200332	0			-0.00100132	0
-0.00200332	0			-0.00100132	0
-0.00200332	0			-0.00100132	0
-0.00200332	0			-0.00100132	0
-0.00200332	0			-0.00100132	0
-0.00200332	0			-0.00100132	0
-0.00200332	0			-0.00100132	0
-0.00200332	0			-0.00100132	0
-0.00200332	0			-0.00100132	0
-0.00200331	0			-0.00100132	0
-0.00200331	0			-0.00100131	0
-0.00200331	0			-0.00100131	0
-0.00200331	0			-0.00100131	0
-0.00200331	0			-0.00100131	0
-0.00200331	0			-0.00100131	0
-0.00200331	0			-0.00100131	0
-0.00200331	0			-0.00100131	0
-0.00200331	0			-0.00100131	0
-0.00200331	0			-0.00100131	0
-0.00200331	0			-0.00100131	0
-0.00200331	0			-0.00100131	0
-0.00200331	0			-0.00100131	0
-0.00200331	0			-0.00100131	0
-0.00200331	0			-0.00100131	0
-0.00200331	0			-0.00100131	0
-0.00200331	0			-0.00100131	0
-0.00200331	0			-0.00100131	0
-0.00200331	0			-0.00100131	0
-0.00200331	0			-0.00100131	0
-0.00200331	0			-0.00100131	0
-0.00200331	0			-0.00100131	0
-0.00200331	0			-0.00100131	0
-0.00200331	0			-0.00100131	0
-0.00200331	0			-0.00100131	0
-0.0020033	0			-0.00100131	0
-0.0020033	0.08			-0.0010013	0
-0.0020033	0.08			-0.0010013	0
-0.0020033	0			-0.0010013	0
-0.0020033	0			-0.0010013	0
-0.0020033	-0.08			-0.0010013	0
-0.0020033	0			-0.0010013	0
-0.0020033	0			-0.0010013	0.08
-0.0020033	0			-0.0010013	0
-0.0020033	0			-0.0010013	0
-0.0020033	0			-0.0010013	0
-0.0020033	0			-0.0010013	0
-0.0020033	0			-0.0010013	0
-0.0020033	0			-0.0010013	0
-0.0020033	0			-0.0010013	0
-0.0020033	0			-0.0010013	0
-0.0020033	0			-0.0010013	0
-0.0020033	-0.08			-0.0010013	0
-0.0020033	0			-0.0010013	0
-0.0020033	0			-0.0010013	0
-0.0020033	0.08			-0.0010013	0
-0.0020033	0			-0.0010013	0
-0.0020033	0			-0.0010013	0
-0.0020033	0			-0.0010013	0
-0.0020033	0			-0.0010013	0
-0.00200329	0			-0.0010013	0
-0.00200329	0			-0.00100129	0
-0.00200329	0			-0.00100129	0
-0.00200329	0			-0.00100129	0
-0.00200329	0			-0.00100129	0
-0.00200329	0			-0.00100129	0
-0.00200329	0			-0.00100129	0
-0.00200329	0			-0.00100129	0
-0.00200329	0			-0.00100129	0
-0.00200329	0			-0.00100129	0
-0.00200329	0			-0.00100129	0
-0.00200329	0			-0.00100129	0
-0.00200329	0			-0.00100129	0
-0.00200329	0			-0.00100129	0
-0.00200329	0			-0.00100129	0
-0.00200329	0			-0.00100129	0
-0.00200329	0			-0.00100129	0
-0.00200329	0			-0.00100129	0
-0.00200329	0			-0.00100129	0
-0.00200329	0			-0.00100129	0
-0.00200329	0			-0.00100129	0
-0.00200329	0			-0.00100129	0
-0.00200329	0			-0.00100129	0
-0.00200329	0			-0.00100129	0
-0.00200329	0			-0.00100129	0
-0.00200328	0			-0.00100129	0
-0.00200328	0			-0.00100128	0
-0.00200328	0			-0.00100128	0
-0.00200328	0			-0.00100128	0
-0.00200328	0			-0.00100128	0
-0.00200328	0			-0.00100128	0
-0.00200328	0			-0.00100128	0
-0.00200328	0			-0.00100128	0
-0.00200328	0			-0.00100128	0
-0.00200328	0			-0.00100128	0
-0.00200328	0			-0.00100128	0
-0.00200328	0			-0.00100128	0
-0.00200328	0			-0.00100128	0
-0.00200328	0			-0.00100128	0
-0.00200328	0			-0.00100128	0
-0.00200328	0			-0.00100128	0
-0.00200328	0			-0.00100128	0
-0.00200328	0			-0.00100128	0
-0.00200328	0			-0.00100128	0
-0.00200328	0			-0.00100128	0
-0.00200328	0			-0.00100128	0
-0.00200328	0			-0.00100128	0
-0.00200328	0			-0.00100128	0
-0.00200328	0			-0.00100128	0
-0.00200328	0			-0.00100128	0
-0.00200327	0			-0.00100128	0
-0.00200327	0			-0.00100127	0
-0.00200327	0			-0.00100127	0
-0.00200327	0			-0.00100127	0
-0.00200327	0			-0.00100127	0
-0.00200327	0			-0.00100127	0
-0.00200327	0			-0.00100127	0
-0.00200327	0			-0.00100127	0
-0.00200327	0			-0.00100127	-0.08
-0.00200327	0			-0.00100127	0
-0.00200327	0			-0.00100127	0
-0.00200327	0			-0.00100127	0
-0.00200327	0			-0.00100127	0
-0.00200327	0			-0.00100127	0
-0.00200327	0			-0.00100127	0
-0.00200327	0			-0.00100127	0
-0.00200327	0			-0.00100127	0
-0.00200327	0			-0.00100127	0
-0.00200327	0			-0.00100127	0
-0.00200327	0			-0.00100127	0
-0.00200327	0			-0.00100127	0
-0.00200327	0			-0.00100127	0
-0.00200327	0			-0.00100127	0
-0.00200327	0.08			-0.00100127	0
-0.00200327	0			-0.00100127	0
-0.00200326	0			-0.00100127	0
-0.00200326	0			-0.00100126	0
-0.00200326	0			-0.00100126	0
-0.00200326	0			-0.00100126	0
-0.00200326	0			-0.00100126	0
-0.00200326	0			-0.00100126	0
-0.00200326	0			-0.00100126	0
-0.00200326	0			-0.00100126	0
-0.00200326	0			-0.00100126	0
-0.00200326	0			-0.00100126	0
-0.00200326	0			-0.00100126	0
-0.00200326	0			-0.00100126	0
-0.00200326	0			-0.00100126	0
-0.00200326	0			-0.00100126	0
-0.00200326	0			-0.00100126	0
-0.00200326	0			-0.00100126	0
-0.00200326	0			-0.00100126	0
-0.00200326	0			-0.00100126	0
-0.00200326	0			-0.00100126	0
-0.00200326	0			-0.00100126	0.08
-0.00200326	0			-0.00100126	0
-0.00200326	0.08			-0.00100126	0
-0.00200326	0			-0.00100126	-0.08
-0.00200326	0			-0.00100126	0
-0.00200326	0			-0.00100126	0
-0.00200325	0			-0.00100126	0
-0.00200325	0			-0.00100125	0
-0.00200325	0			-0.00100125	0
-0.00200325	0			-0.00100125	0
-0.00200325	0			-0.00100125	0
-0.00200325	0			-0.00100125	0
-0.00200325	0			-0.00100125	0
-0.00200325	0			-0.00100125	0
-0.00200325	0			-0.00100125	0
-0.00200325	0			-0.00100125	0.08
-0.00200325	0			-0.00100125	0
-0.00200325	0.08			-0.00100125	0.08
-0.00200325	0			-0.00100125	0
-0.00200325	0			-0.00100125	0
-0.00200325	0			-0.00100125	0
-0.00200325	0			-0.00100125	0
-0.00200325	0			-0.00100125	0
-0.00200325	0			-0.00100125	0
-0.00200325	0			-0.00100125	0
-0.00200325	0			-0.00100125	0
-0.00200325	0			-0.00100125	0
-0.00200325	0			-0.00100125	0
-0.00200325	0			-0.00100125	0
-0.00200325	0			-0.00100125	0
-0.00200325	0.08			-0.00100125	-0.08
-0.00200324	0			-0.00100125	-0.08
-0.00200324	0			-0.00100124	0
-0.00200324	0			-0.00100124	0
-0.00200324	0			-0.00100124	0
-0.00200324	0			-0.00100124	0
-0.00200324	0.08			-0.00100124	0
-0.00200324	0			-0.00100124	0
-0.00200324	0			-0.00100124	0
-0.00200324	0			-0.00100124	0
-0.00200324	0			-0.00100124	0
-0.00200324	0			-0.00100124	0
-0.00200324	0			-0.00100124	0
-0.00200324	0			-0.00100124	0
-0.00200324	0			-0.00100124	0
-0.00200324	0			-0.00100124	0
-0.00200324	0			-0.00100124	0
-0.00200324	0			-0.00100124	0
-0.00200324	0			-0.00100124	0
-0.00200324	0			-0.00100124	0
-0.00200324	0			-0.00100124	0
-0.00200324	0			-0.00100124	0
-0.00200324	0			-0.00100124	0
-0.00200324	0			-0.00100124	0
-0.00200324	0			-0.00100124	0
-0.00200324	0			-0.00100124	0
-0.00200323	0			-0.00100124	0
-0.00200323	0			-0.00100123	0
-0.00200323	0			-0.00100123	0
-0.00200323	0			-0.00100123	0
-0.00200323	0			-0.00100123	0
-0.00200323	0			-0.00100123	0
-0.00200323	0			-0.00100123	0
-0.00200323	0.08			-0.00100123	0
-0.00200323	0			-0.00100123	0
-0.00200323	0			-0.00100123	0
-0.00200323	0			-0.00100123	0
-0.00200323	0			-0.00100123	0
-0.00200323	0			-0.00100123	0.08
-0.00200323	0			-0.00100123	0
-0.00200323	0			-0.00100123	0
-0.00200323	0			-0.00100123	0
-0.00200323	0			-0.00100123	0
-0.00200323	0			-0.00100123	0
-0.00200323	0			-0.00100123	0
-0.00200323	0			-0.00100123	0
-0.00200323	0.08			-0.00100123	0
-0.00200323	0			-0.00100123	0
-0.00200323	0			-0.00100123	0
-0.00200323	0			-0.00100123	0
-0.00200323	0			-0.00100123	0
-0.00200322	0			-0.00100123	0.08
-0.00200322	0			-0.00100122	0
-0.00200322	0			-0.00100122	0
-0.00200322	0			-0.00100122	0
-0.00200322	0.08			-0.00100122	0
-0.00200322	0			-0.00100122	0
-0.00200322	0			-0.00100122	0
-0.00200322	0			-0.00100122	0
-0.00200322	0			-0.00100122	0
-0.00200322	0			-0.00100122	0
-0.00200322	0			-0.00100122	0
-0.00200322	0			-0.00100122	0
-0.00200322	0			-0.00100122	0
-0.00200322	0			-0.00100122	0
-0.00200322	0			-0.00100122	0
-0.00200322	0			-0.00100122	0
-0.00200322	0			-0.00100122	0.08
-0.00200322	0			-0.00100122	0
-0.00200322	0			-0.00100122	0
-0.00200322	0			-0.00100122	0
-0.00200322	0			-0.00100122	0
-0.00200322	0			-0.00100122	0
-0.00200322	0			-0.00100122	0
-0.00200322	0			-0.00100122	0
-0.00200322	0			-0.00100122	0
-0.00200321	0			-0.00100122	0
-0.00200321	0			-0.00100121	0
-0.00200321	0			-0.00100121	0
-0.00200321	0			-0.00100121	0
-0.00200321	0			-0.00100121	0.08
-0.00200321	0			-0.00100121	0
-0.00200321	0			-0.00100121	0
-0.00200321	0			-0.00100121	0
-0.00200321	0			-0.00100121	0
-0.00200321	0			-0.00100121	0
-0.00200321	0			-0.00100121	0
-0.00200321	0			-0.00100121	0
-0.00200321	0			-0.00100121	0
-0.00200321	0			-0.00100121	0
-0.00200321	0			-0.00100121	0
-0.00200321	0			-0.00100121	0
-0.00200321	0			-0.00100121	0
-0.00200321	0			-0.00100121	0
-0.00200321	0			-0.00100121	0
-0.00200321	0			-0.00100121	0
[truncated: 1,046,576+ more rows]

## Sheet: Fig.3c
Cell density					Cell viability
Day1	Reference	Device implantation			CCK-8 (Day1)	Reference	Device implantation
1	35.6	28.7			1	98.7	99.2
2	34.1	37.2			2	99.1	97.3
3	26.6	31.9			3	98.9	98.1
4	32.1	33.1			4	97.8	97.9
5	27.9	29.12			5	98.9	99
Day3	Reference	Device implantation			CCK-8 (Day3)	Control	Device
1	98.6	99.7			1	98.8	98.8
2	96.5	95.1			2	97.9	99.4
3	95.3	99.5			3	99.5	98.2
4	98.5	97.8			4	97.8	98.7
5	95.4	96.5			5	99.2	97.7

## Sheet: Fig.3f
6V	10Hz	20Hz	40Hz	60Hz	100Hz	150Hz	200Hz	300Hz
0	0	0	0	0	0	0	0	0
1	1	1	1	1	2	1	2	1
2	2	1	1	1	2	1	2	2
3	3	1	1	2	3	1	3	3
4	4	2	2	3	3	3	2	4
5	4	2	5	7	3	5	2	4
6	4	3	6	11	3	6	2	4
7	5	3	7	12	3	6	2	5
8	6	4	9	14	3	6	3	5
9	6	4	10	16	3	6	3	5
10	5	4	11	18	4	7	4	5
11	6	4	12	18	4	7	4	6
12	6	5	13	19	4	8	5	6
13	6	6	14	22	4	8	5	7
14	6	6	14	23	4	8	7	7
15	6	6	15	24	5	9	8	8
16	5	4	16	25	5	9	9	10
17	4	5	17	27	5	8	9	10
18	3	6	17	28	6	8	9	11
19	2	5	18	29	6	8	9	11
20	3	6	19	29	6	9	9	11
21	4	6	20	29	6	9	9	11
22	5	6	21	29	6	9	9	11
23	5	9	21	29	6	8	11	11
24	4	10	21	30	6	7	11	11
25	5	10	20	30	6	7	11	11
26	4	11	20	30	6	7	11	11
27	3	11	21	30	6	7	11	11
28	4	12	22	30	6	7	11	11
29	4	12	23	31	7	7	12	11
30	3	12	23	31	7	7	12	10
31	4	13	23	31	7	7	12	10
32	6	14	23	31	7	7	12	10
33	7	14	24	32	7	7	12	10
34	8	14	24	32	7	7	11	10
35	8	14	24	32	7	7	12	10
36	8	15	24	31	6	8	12	10
37	8	15	24	31	6	8	13	10
38	8	15	24	32	6	9	13	12
39	8	15	24	32	6	9	14	12
40	9	15	25	32	6	9	14	12
41	9	15	25	33	6	9	14	13
42	9	15	26	34	6	10	14	14
43	9	15	25	34	7	10	15	14
44	9	15	25	34	7	10	13	12
45	9	15	26	34	7	11	13	12
46	10	15	25	35	7	11	13	12
47	10	15	25	35	7	11	13	12
48	10	15	25	35	7	11	13	12
49	11	15	25	34	7	11	13	11
50	11	16	25	33	8	11	13	11
51	12	16	24	32	8	11	12	11
52	12	16	24	31	8	11	12	9
53	12	17	24	31	8	11	12	9
54	12	17	21	31	9	11	12	9
55	12	18	18	30	8	11	12	9
56	12	18	17	30	8	10	12	9
57	12	18	16	30	8	10	12	9
58	12	18	14	29	8	10	11	8
59	12	17	13	29	8	11	10	8
60	12	17	12	28	8	11	10	8
61	12	16	11	27	9	11	9	8
62	12	16	9	26	9	11	9	9
63	12	16	8	23	9	11	9	8
64	12	16	8	20	9	11	8	7
65	12	15	8	16	9	11	8	7
66	11	15	8	13	9	11	9	6
67	11	15	8	11	9	11	9	4
68	11	14	9	9	9	11	9	4
69	10	14	9	7	10	11	10	4
70	10	13	8	6	10	11	10	4
71	10	12	8	5	10	11	10	4
72	10	12	8	4	10	11	9	4
73	9	12	8	4	10	11	9	4
74	9	11	8	4	10	11	8	4
75	9	10	8	4	10	11	8	3
76	8	9	7	4	10	10	8	3
77	8	9	7	3	10	10	7	3
78	8	9	7	3	11	9	8	4
79	8	8	7	2	11	9	7	4
80	8	7	7	2	11	8	7	4
81	8	6	7	2	11	8	7	4
82	8	5	7	2	11	7	7	4
83	7	5	7	0	12	7	6	4
84	7	5	6	0	12	6	6	4
85	7	5	5	0	12	6	6	4
86	8	5	5	0	11	6	6	3
87	8	5	5	0	11	6	7	2
88	8	6	5	0	11	7	6	2
89	8	6	4	0	11	7	5	2
90	8	6	4	0	11	8	4	2
91	8	7	3	0	11	8	3	2
92	7	7	3	0	11	5	3	2
93	7	7	4	0	11	5	3	2
94	7	7	5	0	11	7	3	2
95	7	7	6	0	11	7	2	1
96	7	7	7	0	11	7	2	1
97	7	7	7	0	11	7	2	1
98	6	7	7	0	11	7	2	1
99	5	7	7	0	12	7	2	2
100	3	7	7	0	12	7	1	1
101	3	7	6	0	12	6	1	1
102	3	8	6	0	12	6	1	1
103	3	8	6	0	13	6	1	0
104	3	8	6	0	13	6	2	0
105	2	8	6	0	13	6	2	0
106	3	8	5	0	13	5	2	0
107	4	9	5	0	13	5	2	0
108	4	9	5	0	14	6	2	0
109	3	9	5	0	14	6	2	0
110	3	8	5	0	14	6	1	0
111	3	8	5	0	14	5	0	0
112	3	8	4	0	14	5	0	0
113	3	7	3	0	14	6	0	0
114	3	7	3	0	14	7	0	0
115	4	7	2	0	14	5	0	0
116	4	6	2	0	15	6	0	0
117	4	6	2	0	15	7	0	0
118	3	5	2	0	14	8	0	0
119	3	4	2	0	15	4	0	0
120	3	4	2	0	15	4	0	0
121	3	4	2	0	15	3	0	0
122	3	3	2	0	15	3	0	0
123	2	3	1	0	15	2	0	0
124	2	3	1	0	15	2	0	0
125	1	2	1	0	15	1	0	0
126	1	2	1	0	14	1	0	0
127	1	2	1	0	14	1	0	0
128	1	2	1	0	14	0	0	0
129	0	1	1	0	14	0	0	0
130	0	1	1	0	14	0	0	0
131	0	1	0	0	14	0	0	0
132	0	1	0	0	14	0	0	0
133	0	1	0	0	13	0	0	0
134	0	1	0	0	13	0	0	0
135	0	1	0	0	13	0	0	0
136	0	0	0	0	13	0	0	0
137	0	0	0	0	13	0	0	0
138	0	0	0	0	13	0	0	0
139	0	1	0	0	13	0	0	0
140	0	1	0	0	13	0	0	0
141	0	0	0	0	13	0	0	0
142	0	0	0	0	13	0	0	0
143	0	0	0	0	12	0	0	0
144	0	1	0	0	12	0	0	0
145	0	1	0	0	12	0	0	0
146	0	0	0	0	12	0	0	0
147	0	0	0	0	12	0	0	0
148	0	0	0	0	12	0	0	0
149	0	0	0	0	12	0	0	0
150	0	0	0	0	12	0	0	0

## Sheet: Fig.3h
Normal Body ES	Test1	Test2	Test3	Test4
0	0	0	0	0
1	3	4	2	1
2	5	5	2	0
3	6	6	3	0
4	7	7	3	4
5	8	9	4	5
6	8	10	4	6
7	9	11	4	6
8	10	12	4	6
9	11	13	4	9
10	12	14	4	12
11	13	16	5	14
12	15	18	6	12
13	16	18	5	14
14	17	19	7	15
15	18	19	8	16
16	19	20	10	17
17	19	21	12	17
18	20	23	13	16
19	20	23	13	17
20	20	22	14	18
21	21	22	14	19
22	21	21	14	19
23	22	20	15	20
24	23	19	16	21
25	24	22	18	22
26	25	24	19	21
27	26	26	20	20
28	26	26	19	19
29	26	27	19	18
30	27	28	20	23
31	27	31	22	26
32	27	32	23	28
33	27	35	24	30
34	27	38	25	31
35	28	42	26	33
36	30	45	27	34
37	31	47	28	34
38	32	48	29	34
39	32	50	29	33
40	32	51	30	33
41	33	52	30	32
42	33	54	31	32
43	33	55	34	32
44	34	56	35	31
45	35	54	37	30
46	36	51	38	31
47	37	48	39	32
48	37	47	41	32
49	38	46	42	32
50	39	43	44	33
51	39	39	43	34
52	40	39	43	36
53	39	40	42	33
54	38	40	41	38
55	37	40	40	41
56	36	40	41	41
57	35	40	41	42
58	34	39	41	44
59	32	37	40	42
60	32	36	39	45
61	32	35	38	44
62	32	34	37	41
63	32	33	36	45
64	32	32	37	42
65	32	29	36	44
66	33	27	37	44
67	34	25	34	45
68	34	22	32	45
69	35	20	31	45
70	35	18	31	44
71	36	16	31	45
72	36	15	31	46
73	36	14	31	44
74	36	13	31	47
75	35	12	31	49
76	32	11	30	50
77	31	10	30	51
78	29	10	30	52
79	28	10	30	53
80	28	10	30	54
81	26	10	30	55
82	25	10	30	54
83	25	11	30	52
84	25	12	29	51
85	24	12	29	50
86	24	11	29	48
87	24	10	29	46
88	24	9	29	45
89	24	8	28	48
90	24	8	28	49
91	23	8	28	50
92	23	8	28	46
93	21	9	28	45
94	20	10	28	45
95	19	11	28	46
96	19	11	28	44
97	18	10	28	43
98	17	10	28	41
99	16	9	28	42
100	16	9	28	41
101	15	8	27	40
102	14	8	27	39
103	14	7	27	40
104	14	7	27	44
105	14	7	27	45
106	13	6	26	42
107	13	6	25	38
108	13	5	24	36
109	13	5	22	35
110	13	5	21	33
111	13	5	20	32
112	12	6	19	38
113	12	6	17	39
114	12	7	16	40
115	11	7	13	42
116	11	5	12	38
117	11	5	11	37
118	10	4	10	36
119	9	4	10	35
120	7	4	10	35
121	6	3	8	32
122	6	3	6	31
123	6	3	6	30
124	5	3	6	28
125	5	3	6	26
126	5	2	6	24
127	5	2	6	22
128	5	2	8	24
129	4	1	8	23
130	5	1	7	19
131	6	1	7	18
132	7	0	6	19
133	6	0	6	20
134	5	0	6	21
135	4	0	5	20
136	4	0	5	19
137	2	0	4	20
138	1	0	4	20
139	0	0	4	19
140	0	0	4	20
141	0	0	3	17
142	0	0	3	12
143	0	0	2	10
144	0	0	2	10
145	0	0	1	8
146	0	0	1	8
147	0	0	1	5
148	0	0	1	5
149	0	0	1	5
150	0	0	0	2

## Sheet: Fig.4f
Male	Blank reference	Device implantation reference	Normal body ES	UUI modelling	UUI & ES	SUI modelling	SUI & ES		Female	Blank reference	Device implantation reference	Normal body ES	UUI modelling	UUI & ES	SUI modelling	SUI & ES
1	5	5	3	9	8	6	4		1	8	4	3	8	5	11	1
2	6	4	2	18	10	15	6		2	6	3	1	15	6	6	2
3	5	6	4	23	5	10	7		3	4	4	3	9	8	10	7
4	5	8	5	10	6	9	6		4	4	6	2	10	7	4	1
5	5	5	2	8	7	13	10		5	6	6	1	11	11	11	2
6	4	4	1	11	11	21	6		6	9	5	2	8	8	10	3
7	5	5	3	8	4	8	4		7	8	3	2	10	6	13	8
8	3	3	2	4	10	8	5		8	7	4	2	12	9	8	5
9	4	6	2	11	12	13	3		9	7	4	1	14	9	4	6
10	4	7	3	6	7	14	9		10	9	5	3	8	7	9	5
11	4	6	2	20	9	7	11		11	6	5	2	7	8	10	4
12	6	5	4	7	6	16	3		12	3	5	2	10	5	7	3

## Sheet: Fig.4g
Male	Blank reference	Device implantation reference	Normal body ES	UUI modelling	UUI & ES	SUI modelling	SUI & ES		Female	Blank reference	Device implantation reference	Normal body ES	UUI modelling	UUI & ES	SUI modelling	SUI & ES
1	2.958	3.524	3.95667	2.46444	3.33	2.67	3.69		1	4.45	2.5475	3.5825	1.59375	3.89333	1.25	4.43
2	3.4575	3.53667	4	1.58111	2.428	2.51	3.08		2	3.45	3.915	3.44333	1.01733	2.56	1.98	3.47
3	3.08167	3.156	3.845	1.57826	2.796	2.33	3.8		3	3.93	3.3325	4.8375	0.918889	1.56333	1.08	3.76
4	3.2125	3.366	3.728	1.856	3.20167	1.89	3.76		4	3.355	3.705	5.7	1.301	1.33	1.82	4.03
5	2.154	4.712	5.575	2.2275	1.34286	2.12	2.82		5	2.094	2.27833	6.9	2.02545	2.32	1.09	2.53
6	4.3975	4.0625	8.23	2.21182	2.01818	1.77	2.12		6	2.24167	3.81222	4.976	2.315	3.28	1.37	2.74
7	3.002	4.366	4.99333	2.14	1.38	1.65	2.49		7	3.51429	4.43125	3.48333	1.422	4.6	1.15	3.82
8	5.74333	4.46	6.355	2.6625	2.056	2.06	3.66		8	3.16625	3.75143	4.69	1.50083	4.21	1.71	3.79
9	4.72	3.82	5.45	2.17	2.19	2.09	3.24		9	2.15	3.42	6.25	1.15	3.27	1.73	4.25
10	3.62	3.94	7.95	1.8	2.84	1.73	3.33		10	4.28	2.94	3.73	1.94	2.49	1.57	4.07
11	3.8	4.77	5.1	1.96	2.98	1.61	3.67		11	2.59	2.48	6.41	1.29	3.19	2.65	3.87
12	3.18	4.38	5.72	1.666	3.68	1.68	3.88		12	3.07	3.94	6.91	1.48	3.51	1.58	4.55

[truncated: 23 more sheets: Fig.5a, Fig.5c, Fig.5e, Fig.5g, Fig.5h, Fig.6a, Fig.6b, Fig.6d, Sheet5, Fig.6e, Fig.6g, Fig.6h, Fig.S3, Fig.S4, Fig.S11, Fig.S14, Fig. S17, Fig.S19, Fig.S20, Fig.S21 …]
